# Supplementary material for: Translocated Legionella pneumophila small RNAs mimic eukaryotic microRNAs targeting the host immune response
Source: Nat Commun. 2022 Feb 9;13:762. doi: 10.1038/s41467-022-28454-x (PMC8828724; doi:10.1038/s41467-022-28454-x)
Supplement: Supplementary file 4 — Supplementary Data 1 [file 41467_2022_28454_MOESM4_ESM.xlsx]

## Sheet: omvvsrna.complete_05oct20
Id	rna1	rna2	rna3	rna4	omv1	omv2	omv3	omv4	norm.rna1	norm.rna2	norm.rna3	norm.rna4	norm.omv1	norm.omv2	norm.omv3	norm.omv4	baseMean	rna	omv	FoldChange	log2FoldChange	pvalue	padj	dispGeneEst	dispFit	dispMAP	dispersion	betaConv	maxCooks
lpp0294f	393	3	20	10	5902	155	8660	4666	1336	0	1	1	6592	3861	17763	24521	6759.44	334	13184	8101.69	12.984	2.62209729214288e-109	3.4122226095086e-106	0.4457	0.1517	0.2598	0.2598	TRUE	0.3559
lppnc0374	2420	84	436	117	64562	3643	42815	11061	8228	12	30	11	72111	90745	87819	58128	39635.43	2070	77201	3666.09	11.84	4.65610456030661e-198	1.8177432203437e-194	0.1002	0.1512	0.1284	0.1284	TRUE	0.0606
lppt29 (tRNA-Phe)	1363	703	1054	824	165118	5720	225232	81325	4634	101	71	77	184426	142481	461981	427377	152643.53	1221	304066	2999.68	11.551	5.03431005466931e-135	9.82697322671449e-132	0.2314	0.1512	0.1861	0.1861	TRUE	0.5056
lppt25	6385	215	1519	504	125094	3068	237317	79492	21710	31	103	47	139721	76422	486769	417744	142818.35	5473	280164	2971.34	11.537	4.687483018836e-80	3.43709221647119e-77	0.5881	0.1512	0.327	0.327	TRUE	0.4312
lppt08	1418	26	502	259	6232	234	31594	7687	4821	4	34	24	6961	5829	64804	40397	15359.09	1221	29498	806.573	9.656	6.21401471056855e-38	3.11019402949482e-36	1.093	0.1514	0.5155	0.5155	TRUE	11.2296
lppt37	26	206	1176	506	56204	367	16959	5213	88	30	80	47	62776	9142	34785	27395	16792.85	61	33524	547.147	9.096	1.12072241592576e-58	2.57370606574951e-56	0.456	0.1514	0.2759	0.2759	TRUE	0.0242
lpp0956f	4676	16	212	104	4707	243	1591	1878	15899	2	14	10	5257	6053	3263	9869	5046.02	3981	6110	491.99	8.942	8.38438493796806e-64	2.33804562841624e-61	0.3744	0.1519	0.2381	0.2381	TRUE	0.3176
lppnc0001 (RsmY)	28346	2975	10943	3511	874394	8485	51484	19999	96379	427	740	326	976638	211356	105601	105098	187070.81	24468	349673	407.782	8.672	1.96781965033578e-44	1.72452366431647e-42	0.6235	0.1512	0.3408	0.3408	TRUE	0.6221
lppt04	53468	1023	3206	1948	110883	2453	27364	16505	181797	147	217	181	123849	61103	56127	86737	63769.64	45586	81954	385.486	8.591	1.38166555655676e-102	1.3485055831994e-99	0.1151	0.1512	0.1345	0.1345	TRUE	1.2264
lppt39	8594	595	5369	3831	48931	922	63856	40073	29221	85	363	356	54653	22966	130977	210591	56151.53	7506	104797	280.871	8.134	7.34881262328723e-43	5.51726240025257e-41	0.5406	0.1512	0.3089	0.3089	TRUE	0.1652
lppt38	19323	80	3260	685	37113	3407	13990	4593	65700	11	221	64	41453	84866	28695	24137	30643.39	16499	44788	264.975	8.05	3.19655067296975e-33	1.22346410071313e-31	0.7915	0.1513	0.4032	0.4032	TRUE	0.291
lppt12	1729	262	1761	978	16655	413	19884	7078	5879	38	119	91	18602	10288	40785	37196	14124.68	1532	26718	264.927	8.049	4.93770153457052e-53	7.71071471638533e-51	0.3595	0.1514	0.2381	0.2381	TRUE	0.1243
lppnc0692	90167	608	1614	273	39118	246	9297	6131	306577	87	109	25	43692	6128	19069	32219	50988.52	76700	25277	219.242	7.776	6.035302870333e-38	3.05997693581559e-36	0.5741	0.1512	0.3212	0.3212	TRUE	0.7204
lppt34	1273	762	8351	4514	13421	1105	53728	220382	4328	109	565	420	14990	27525	110203	1158146	164535.89	1356	327716	217.725	7.766	1.11938637180659e-24	2.11115188189997e-23	1.1199	0.1512	0.5286	0.5286	TRUE	2.1863
lppt43	3853	884	722	424	8645	140	9956	3883	13101	127	49	39	9656	3487	20421	20406	8410.75	3329	13492	136.778	7.096	4.38374858197528e-33	1.6299194727649e-31	0.5386	0.1516	0.3077	0.3077	TRUE	0.0676
lpp5011	107	559	1858	1057	2741	492	8047	6938	364	80	126	98	3062	12255	16505	36460	8618.86	167	17070	129.339	7.015	1.32102942487224e-36	6.36703564777928e-35	0.4339	0.1516	0.2679	0.2679	TRUE	0.1649
lpp5013	188	744	1205	1042	15521	311	3247	1467	639	107	82	97	17336	7747	6660	7709	5047.07	231	9863	93.691	6.55	1.15443306950203e-53	1.95952465362431e-51	0.1524	0.1519	0.1522	0.1522	TRUE	0.8626
lppt06	8685	3457	103453	48160	483520	16985	314393	187468	29530	497	7000	4477	540059	423085	644862	985177	329335.81	10376	648296	84.083	6.394	8.54164545217809e-09	3.67658035780631e-08	1.3044	0.1512	0.3375	1.3044	TRUE	0.082
lppnc0047	65	424	955	918	6781	512	1927	667	221	61	65	85	7574	12754	3953	3505	3527.14	108	6946	84.106	6.394	1.24352885710249e-40	7.83022041633569e-39	0.2534	0.1523	0.1956	0.1956	TRUE	0.0459
lppt41	17662	3329	130482	52164	324237	47253	539227	139909	60053	478	8829	4849	362151	1177040	1106027	735246	431834.06	18552	845116	80.635	6.333	2.28974244401293e-08	9.30192976215034e-08	1.373	0.1512	0.4096	1.373	TRUE	1.0576
lpp0781	374	658	3767	2305	5619	913	12416	2014	1272	95	255	214	6276	22742	25467	10584	8363.05	459	16267	73.574	6.201	1.23744337580788e-31	3.86478315132318e-30	0.3707	0.1516	0.243	0.243	TRUE	0.2572
lppt15	70447	1552	5628	3130	13063	875	11984	7367	239527	223	381	291	14590	21796	24581	38715	42512.99	60106	24920	71.251	6.155	7.16932855706838e-55	1.39945293433975e-52	0.1079	0.1512	0.1311	0.1311	TRUE	0.3767
lppt40	2166	310	17223	6760	43132	430	60869	26671	7365	45	1165	628	48176	10711	124850	140161	41637.59	2301	80974	65.8	6.04	2.3160431025736e-08	9.38923392777503e-08	1.2196	0.1512	0.5658	1.2196	TRUE	0.1209
lppt24	5137	5035	2989	4476	31730	474	20803	6878	17466	723	202	416	35440	11807	42670	36145	18108.76	4702	31516	59.989	5.907	2.31055838462267e-29	5.81962576359154e-28	0.3601	0.1514	0.2385	0.2385	TRUE	0.1651
lpp0813	50	717	2617	1411	4596	236	5936	1451	170	103	177	131	5133	5879	12176	7625	3924.26	145	7703	53.558	5.743	1.15305636255473e-42	8.49345667813899e-41	0.1437	0.1522	0.1484	0.1484	TRUE	0.7093
lppt23	8755	767	12745	6784	69003	833	5860	5387	29768	110	862	631	77072	20749	12020	28310	21190.19	7843	34538	48.878	5.611	2.59516890357333e-17	2.7162304020242e-16	0.7629	0.1513	0.3939	0.3939	TRUE	0.7665
lppnc0121	767	429	2346	1049	4516	183	1867	1362	2608	62	159	98	5044	4558	3829	7158	2939.41	732	5147	43.967	5.458	7.83452713828034e-39	4.13324242538466e-37	0.1413	0.1525	0.1475	0.1475	TRUE	0.0926
lppt19	24291	5669	51629	36940	67971	5166	67436	27593	82592	814	3494	3434	75919	128682	138320	145006	72282.56	22584	121982	43.556	5.445	5.35458923115647e-29	1.31473687788898e-27	0.2742	0.1512	0.2039	0.2039	TRUE	0.3364
lppt22	9467	1575	29251	13334	50214	786	34572	14584	32189	226	1979	1239	56086	19579	70912	76641	32356.43	8908	55804	39.922	5.319	3.27993686759361e-18	3.77724882922875e-17	0.5963	0.1513	0.3303	0.3303	TRUE	0.1228
lppt14	1997	775	78195	29829	24801	5695	55059	125341	6790	111	5291	2773	27701	141859	112933	658689	119518.4	3741	235296	39.083	5.288	2.59186919678949e-06	8.18661597432538e-06	1.3478	0.1512	0.6142	1.3478	TRUE	0.682
lppnc0381	1740	515	2903	1381	4122	57	2890	3279	5916	74	196	128	4604	1420	5928	17232	4437.29	1578	7296	36.768	5.2	7.38086212009018e-20	9.63708552402411e-19	0.4774	0.152	0.2834	0.2834	TRUE	0.3682
lppt26	337978	10470	50970	26204	688587	174019	316264	114440	1149162	1504	3449	2436	769105	4334694	648700	601402	938806.37	289138	1588475	29.185	4.867	NA	NA	2.3395	0.1511	0.3513	2.3395	TRUE	17.9114
lppt11	16935	10926	39611	13443	23622	1703	30225	26143	57581	1570	2680	1250	26384	42421	61996	137386	41408.33	15770	67047	27.709	4.792	7.59434832199903e-21	1.0742150669958e-19	0.3286	0.1512	0.2261	0.2261	TRUE	0.1132
lpp3060	457	1822	1821	1465	3828	165	3565	927	1554	262	123	136	4276	4110	7312	4872	2830.56	519	5142	27.62	4.788	7.98123618205119e-32	2.6183820214057e-30	0.1246	0.1526	0.1398	0.1398	TRUE	0.5235
lppt02	16795	10983	39054	13000	22888	1645	29766	24717	57105	1578	2643	1208	25564	40976	61054	129892	40002.51	15634	64372	27.185	4.765	1.24354550531603e-20	1.72768742090883e-19	0.3284	0.1512	0.226	0.226	TRUE	0.1158
lppt27	340099	10693	51900	26196	700919	188305	312774	114025	1156373	1536	3512	2435	782879	4690548	641541	599221	984755.74	290964	1678547	25.758	4.687	NA	NA	2.499	0.1511	0.3666	2.499	TRUE	18.5609
lppnc0697	5816	988	2346	875	2028	71	1547	3485	19775	142	159	81	2265	1769	3173	18314	5709.77	5039	6380	23.178	4.535	1.02121266822401e-14	8.72388239988302e-14	0.5189	0.1518	0.3005	0.3005	TRUE	0.508
lpp1129	187	1674	4065	3960	5226	305	3981	1092	636	240	275	368	5837	7597	8166	5739	3607.26	380	6835	22.763	4.509	1.16176917946255e-38	5.96782483766025e-37	0.046	0.1522	0.1	0.1	TRUE	0.1469
lppt05	85168	2475	33370	9021	42340	402	18781	8003	289580	356	2258	839	47291	10014	38522	42057	53864.55	73258	34471	22.668	4.503	1.79886753112781e-13	1.34022496975629e-12	0.5974	0.1512	0.3306	0.3306	TRUE	1.2952
