# Supplementary material for: Translocated Legionella pneumophila small RNAs mimic eukaryotic microRNAs targeting the host immune response
Source: Nat Commun. 2022 Feb 9;13:762. doi: 10.1038/s41467-022-28454-x (PMC8828724; doi:10.1038/s41467-022-28454-x)
Supplement: Supplementary file 8 — Source Data [file 41467_2022_28454_MOESM8_ESM.zip]

Archive with 7 entries (6 files):
- Source Data_Sahr/
- Source Data_Sahr/Sahr_RAW_images.pdf
- __MACOSX/Source Data_Sahr/._Sahr_RAW_images.pdf
- Source Data_Sahr/Source Data_Sahr.xlsx
- __MACOSX/Source Data_Sahr/._Source Data_Sahr.xlsx
- Source Data_Sahr/Sahr_Suppl RAW_images.pdf
- __MACOSX/Source Data_Sahr/._Sahr_Suppl RAW_images.pdf
