# Supplementary material for: Translocated Legionella pneumophila small RNAs mimic eukaryotic microRNAs targeting the host immune response
Source: Nat Commun. 2022 Feb 9;13:762. doi: 10.1038/s41467-022-28454-x (PMC8828724; doi:10.1038/s41467-022-28454-x)
Supplement: Supplementary file 8 — Source Data [file 41467_2022_28454_MOESM8_ESM.zip › Source Data_Sahr/Source Data_Sahr.xlsx]

## Sheet: Figure 1
	d								f
	particle concentration			particle size					particle concentration			particle size
	Pre-floatation	Post-floatation		Pre-floatation	Post-floatation				All	DiD dye		All	DiD dye
	170000000000	160000000000		126	127.8				170000000000	150000000000		126	120
	200000000000	150000000000		128.4	127.1				200000000000	170000000000		128.8	138.4
	190000000000	150000000000		133.4	131				190000000000	160000000000		133.4	137.3
	130000000000	140000000000		129	117.5
	140000000000	110000000000		128.7	118
	150000000000	88000000000		124.6	119.4
	120000000000	120000000000		130	123.8
	130000000000	130000000000		146.6	121.1
	130000000000	130000000000		125.7	125.1
	140000000000	140000000000		143.8	139
	98000000000	98000000000		132.4	138.1
	110000000000	110000000000		127.5	117.3
	160000000000	110000000000		124.5	120.5
	220000000000	59000000000		126.5	130
	150000000000	60000000000		127.8	134.5
	g
		Lp-wt					Lp-rsmY
	RIG-I	0.53	0.69	0.4	0.59	0.35	1.07	1.38	1.09	1.06	0.8
	IRAK1	0.49	0.57	0.24			0.57	0.6	0.25
	h
		Lp-wt					Lp-rsmY
	RIG-I	0.54	0.4	0.57	0.29	0.43	0.87	1.1	1.09	0.97	1.01
	IRAK1	0.22	0.3	0.17	0.32	0.18	0.37	0.28	0.17	0.23	0.2
	i
		control RNA								RsmY-RNA								tRNA-Phe
	RIG-I	7.42	5.14	6.18	7.04	5.71	5.17	5.51	5.1	3.03	2.67	1.6	2.31	3.59	3.34	0.96	1.54	3.31	2.56	1.43	1.34	4.36	2.15	1.48	1.16
	IRAK1	1.03	1.2	1.81	0.97	1	1	1.04	0.98	1.02	1.05	0.98	1.08	1.02	1.13	1.08	0.9	0.5	0.36	0.48	0.52	0.41	0.45	0.57	0.27
	cREL	1.04	1.36	0.84	0.73	0.92	1.05	1	0.97	0.67	0.82	0.72	0.52	0.69	0.54	0.59	0.53	1.18	1.07	1.06	1.02	0.87	0.88	1.32	1.07

## Sheet: Figure 3
	b
		Row	Column	Plane	Timepoint	Nuclei - Number of Objects	Nuclei - Intensity Cytoplasm Region MTO Mean - Mean per Well	Nuclei - Intensity Cytoplasm Region ER-GFP Mean - Mean per Well	Bright OMV - Intensity Spot EGFP Mean - Mean per Well	Bright OMV - Intensity Spot dsRed Mean - Mean per Well	Cells with OMVs - Number of Objects	Cells with OMVs - Intensity Cytoplasm Region MTO Mean - Mean per Well	Cells with OMVs - Intensity Cytoplasm Region ER-GFP Mean - Mean per Well	Cells with OMVs - Number of Bright OMV- per Cell - Mean per Well	Cells with OMVs - OMV Area [¬µm¬≤]- Sum per Cell - Mean per Well	Cells without OMVs - Number of Objects	Cells without OMVs - Intensity Cytoplasm Region MTO Mean - Mean per Well	Cells without OMVs - Intensity Cytoplasm Region ER-GFP Mean - Mean per Well	Cells without OMVs - Number of Bright OMV- per Cell - Mean per Well	% cells with OMVs	Number of Analyzed Fields	Height [¬µm]	Time [s]	Temperature	Target Temperature	CO2	Target CO2	Compound			Column	Plane	Timepoint	Nuclei - Number of Objects	Nuclei - Intensity Cytoplasm Region MTO Mean - Mean per Well	Nuclei - Intensity Cytoplasm Region ER-GFP Mean - Mean per Well	Bright OMV - Intensity Spot dsRed Mean - Mean per Well	Cells with OMVs - Number of Objects	Cells with OMVs - Intensity Cytoplasm Region dsRed Mean - Mean per Well	Cells with OMVs - Number of Bright OMV- per Cell - Mean per Well	Cells with OMVs - OMV Area [¬µm¬≤]- Sum per Cell - Mean per Well	Cells without OMVs - Number of Objects	Cells without OMVs - Intensity Cytoplasm Region MTO Mean - Mean per Well	Cells without OMVs - Intensity Cytoplasm Region ER-GFP Mean - Mean per Well	Cells without OMVs - Number of Bright OMV- per Cell - Mean per Well	% cells with OMVs	Number of Analyzed Fields	Height [¬µm]	Time [s]
		3	4	1	-1	523	238.408	671.684	NaN	NaN	0	NaN	NaN	NaN	NaN	523	238.408	671.684	0	0	36	0	-487.547	-1	37	0	5	No OMVs			3	1	-1	591	225.445	596.738		0		NaN	NaN	591	225.445	596.738	0	0	36	0	-487.814
		3	4	1	0	513	231.528	670.405	NaN	NaN	0	NaN	NaN	NaN	NaN	513	231.528	670.405	0	0	36	0	0	-1	37	0	5	No OMVs			3	1	0	573	229.938	698.717		0		NaN	NaN	573	229.938	698.717	0	0	36	0	0
		3	4	1	1	516	208.212	620.467	NaN	NaN	0	NaN	NaN	NaN	NaN	516	208.212	620.467	0	0	36	0	1801.71	0	37	0	5	No OMVs			3	1	1	597	197.16	625.755	1336.19	1	202.171	1	0.279582	587	196.82	623.644	0	0.167504	36	0	1804.28
		3	4	1	2	517	204.873	635.607	NaN	NaN	0	NaN	NaN	NaN	NaN	517	204.873	635.607	0	0	36	0	3601.17	0	37	0	5	No OMVs			3	1	2	590	187.981	639.776	1054.64	15	254.683	1.13333	0.232402	529	188.211	636.925	0	2.54237	36	0	3601.71
		3	4	1	3	521	207.1	634.991	NaN	NaN	0	NaN	NaN	NaN	NaN	521	207.1	634.991	0	0	36	0	5402	0	37	0	5	No OMVs			3	1	3	590	186.237	604.538	898.432	22	240.125	1.13636	0.169179	538	186.668	604.591	0	3.72881	36	0	5403.75
		3	4	1	4	528	204.597	630.911	NaN	NaN	0	NaN	NaN	NaN	NaN	528	204.597	630.911	0	0	36	0	7201.9	0	37	0	5	No OMVs			3	1	4	596	184.453	603.29	1141.36	26	225.803	1.26923	0.182803	543	186.05	599.208	0	4.36242	36	0	7202.63
		3	4	1	5	527	191.856	563.689	NaN	NaN	0	NaN	NaN	NaN	NaN	527	191.856	563.689	0	0	36	0	9001.73	0	37	0	5	No OMVs			3	1	5	603	173.964	535.689	534.151	42	223.685	1.11905	0.188052	571	173.234	530.669	0	6.96517	36	0	9002.6
		3	4	1	6	532	199.87	571.285	NaN	NaN	0	NaN	NaN	NaN	NaN	532	199.87	571.285	0	0	36	0	10801.6	0	37	0	5	No OMVs			3	1	6	603	172.897	509.837	823.236	43	213.627	1.06977	0.173113	582	170.615	506.997	0	7.13101	36	0	10802.3
		3	4	1	7	531	203.485	591.277	NaN	NaN	0	NaN	NaN	NaN	NaN	531	203.485	591.277	0	0	36	0	12601.5	0	37	0	5	No OMVs			3	1	7	600	177.886	545.104	880.646	42	213.095	1.16667	0.200949	580	176.424	538.487	0	7	36	0	12603.2
		3	4	1	8	531	202.859	585.521	NaN	NaN	0	NaN	NaN	NaN	NaN	531	202.859	585.521	0	0	36	0	14401.3	0	37	0	5	No OMVs			3	1	8	602	179.313	564.577	1278.35	43	209.77	1.11628	0.205216	582	177.797	558.438	0	7.14286	36	0	14402.1
		3	4	1	9	537	204.429	592.212	NaN	NaN	0	NaN	NaN	NaN	NaN	537	204.429	592.212	0	0	36	0	16201.1	0	37	0	5	No OMVs			3	1	9	604	178.411	578.434	1814.89	54	230.076	1.12963	0.170855	588	178.27	574.702	0	8.9404	36	0	16202.3
		3	4	1	10	535	202.382	590.205	NaN	NaN	0	NaN	NaN	NaN	NaN	535	202.382	590.205	0	0	36	0	18002	0	37	0	5	No OMVs			3	1	10	606	176.828	584.796	1245.47	50	224.758	1.14	0.178932	591	177.423	581.877	0	8.25083	36	0	18003
		3	5	1	-1	370	231.074	639.429	NaN	NaN	0	NaN	NaN	NaN	NaN	370	231.074	639.429	0	0	36	0	-487.56	-1	37	0	5	No OMVs			4	1	-1	653	232.662	624.766		0		NaN	NaN	653	232.662	624.766	0	0	36	0	-488.233
		3	5	1	0	377	226.248	649.727	NaN	NaN	0	NaN	NaN	NaN	NaN	377	226.248	649.727	0	0	36	0	0	-1	37	0	5	No OMVs			4	1	0	643	238.078	724.938		0		NaN	NaN	643	238.078	724.938	0	0	36	0	0
		3	5	1	1	370	195.767	562.974	NaN	NaN	0	NaN	NaN	NaN	NaN	370	195.767	562.974	0	0	36	0	1805.89	0	37	0	5	No OMVs			5	1	1	645	191.721	578.093	1546.34	1	242.781	1	1.22317	628	191.405	576.991	0	0.155039	36	0	1805.05
		3	5	1	2	381	190.791	558.21	NaN	NaN	0	NaN	NaN	NaN	NaN	381	190.791	558.21	0	0	36	0	3602.06	0	37	0	5	No OMVs			5	1	2	633	185.216	572.769	1134.38	4	224.115	1.08333	0.177651	589	185.011	570.605	0	0.631912	36	0	3601.81
		3	5	1	3	371	198.801	622.461	NaN	NaN	0	NaN	NaN	NaN	NaN	371	198.801	622.461	0	0	36	0	5404.12	0	37	0	5	No OMVs			5	1	3	636	187.506	655.925	639.935	10	214.624	1.05556	0.224248	542	189.923	664.704	0	1.57233	36	0	5404.2
		3	5	1	4	369	192.869	575.109	NaN	NaN	0	NaN	NaN	NaN	NaN	369	192.869	575.109	0	0	36	0	7202.61	0	37	0	5	No OMVs			5	1	4	641	181.417	588.252	838.235	16	205.683	1.03333	0.176486	573	183.05	588.908	0	2.4961	36	0	7202.74
		3	5	1	5	374	179.946	493.638	NaN	NaN	0	NaN	NaN	NaN	NaN	374	179.946	493.638	0	0	36	0	9002.15	0	37	0	5	No OMVs			5	1	5	639	184.028	610.316	809.733	21	201.298	1.09677	0.21645	587	183.71	611.129	0	3.28638	36	0	9002.06
		3	5	1	6	368	192.978	559.993	NaN	NaN	0	NaN	NaN	NaN	NaN	368	192.978	559.993	0	0	36	0	10802.3	0	37	0	5	No OMVs			5	1	6	640	184.924	633.666	803.72	24	198.499	1.11111	0.186873	553	183.909	634.432	0	3.75	36	0	10802.6
		3	5	1	7	385	198.496	581.059	NaN	NaN	0	NaN	NaN	NaN	NaN	385	198.496	581.059	0	0	36	0	12604	0	37	0	5	No OMVs			5	1	7	643	183.628	609.416	1018.9	30	197.376	1.06977	0.182053	596	183.346	612.429	0	4.66563	36	0	12603.8
		3	5	1	8	385	196.539	579.838	NaN	NaN	0	NaN	NaN	NaN	NaN	385	196.539	579.838	0	0	36	0	14402.4	0	37	0	5	No OMVs			5	1	8	643	179.718	587.809	887.327	37	194.848	1.02632	0.200719	606	180.317	588.604	0	5.75428	36	0	14402.3
		3	5	1	9	385	195.45	561.369	NaN	NaN	0	NaN	NaN	NaN	NaN	385	195.45	561.369	0	0	36	0	16201.8	0	37	0	5	No OMVs			5	1	9	650	178.866	588.343	940.596	34	193.171	1.12766	0.22716	615	179.895	586.292	0	5.23077	36	0	16202
		3	5	1	10	384	196.506	573.676	NaN	NaN	0	NaN	NaN	NaN	NaN	384	196.506	573.676	0	0	36	0	18002.6	0	37	0	5	No OMVs			5	1	10	646	177.606	592.003	915.956	37	191.088	1.13953	0.233865	619	178.352	588.997	0	5.72755	36	0	18002.6
		3	6	1	-1	458	234.007	605.621	NaN	NaN	0	NaN	NaN	NaN	NaN	458	234.007	605.621	0	0	36	0	-487.657	-1	37	0	5	No OMVs			5	1	-1	506	232.274	604.349				NaN	NaN	506	232.274	604.349	0	0	36	0	-487.453
		3	6	1	0	467	242.265	675.171	NaN	NaN	0	NaN	NaN	NaN	NaN	467	242.265	675.171	0	0	36	0	0	-1	37	0	5	No OMVs			5	1	0	481	233.732	661.037		0		NaN	NaN	481	233.732	661.037	0	0	36	0	0
		3	6	1	1	468	209.041	581.806	NaN	NaN	0	NaN	NaN	NaN	NaN	468	209.041	581.806	0	0	36	0	1806.53	0	37	0	5	No OMVs			5	1	1	498	208.592	607.407	0	0	275.407	NaN	NaN	482	208.773	609.084	0	0	36	0	1807.62
		3	6	1	2	460	214.471	616.317	NaN	NaN	0	NaN	NaN	NaN	NaN	460	214.471	616.317	0	0	36	0	3601.82	0	37	0	5	No OMVs			5	1	2	489	204.975	609.898	730.261	7	202.786	1.14286	0.0886174	426	202.724	615.958	0	1.43149	36	0	3600.85
		3	6	1	3	453	218.405	649.789	NaN	NaN	0	NaN	NaN	NaN	NaN	453	218.405	649.789	0	0	36	0	5404.17	0	37	0	5	No OMVs			5	1	3	486	186.786	514.642	857.398	16	201.143	1	0.158903	437	185.294	514.658	0	3.29218	36	0	5404.96
		3	6	1	4	458	206.75	597.086	NaN	NaN	0	NaN	NaN	NaN	NaN	458	206.75	597.086	0	0	36	0	7202.25	0	37	0	5	No OMVs			5	1	4	484	197.262	589.665	956.449	18	225.959	1.05556	0.145615	419	191.502	591.147	0	3.71901	36	0	7201.91
		3	6	1	5	463	213.902	597.949	NaN	NaN	0	NaN	NaN	NaN	NaN	463	213.902	597.949	0	0	36	0	9001.85	0	37	0	5	No OMVs			5	1	5	484	193.811	548.829	821.771	25	226.436	1.08	0.186621	445	191.738	548.475	0	5.16529	36	0	9001.76
		3	6	1	6	460	214.099	609.332	NaN	NaN	0	NaN	NaN	NaN	NaN	460	214.099	609.332	0	0	36	0	10802	0	37	0	5	No OMVs			5	1	6	480	189.616	511.267	1139.98	16	197.062	1.1875	0.187844	455	189.255	511.145	0	3.33333	36	0	10801.7
		3	6	1	7	463	220.9	600.478	NaN	NaN	0	NaN	NaN	NaN	NaN	463	220.9	600.478	0	0	36	0	12604.6	0	37	0	5	No OMVs			5	1	7	482	183.037	494.955	848.949	26	204.781	1	0.156257	465	181.947	490.343	0	5.39419	36	0	12603.4
		3	6	1	8	464	219.067	589.782	NaN	NaN	0	NaN	NaN	NaN	NaN	464	219.067	589.782	0	0	36	0	14403.5	0	37	0	5	No OMVs			5	1	8	484	177.855	479.42	994.446	27	224.024	1.11111	0.153058	466	176.563	476.166	0	5.57851	36	0	14403.8
		3	6	1	9	472	221.406	590.757	NaN	NaN	0	NaN	NaN	NaN	NaN	472	221.406	590.757	0	0	36	0	16202.6	0	37	0	5	No OMVs			5	1	9	482	181.433	501.635	898.254	27	211.593	1.14815	0.156618	462	181.175	497.344	0	5.60166	36	0	16202
		3	6	1	10	466	215.132	579.752	NaN	NaN	0	NaN	NaN	NaN	NaN	466	215.132	579.752	0	0	36	0	18003.2	0	37	0	5	No OMVs			5	1	10	478	183.259	530.934	1023.42	31	217.035	1.06452	0.183476	460	182.649	527.369	0	6.48536	36	0	18002.5
		4	4	1	-1	591	225.445	596.738			0					591	225.445	596.738	0	0	36	0	-487.814	-1	37	0	5	OMVs			4	1	-1
		4	4	1	0	573	229.938	698.717	0	0	0			0		573	229.938	698.717	0	0	36	0	0	-1	37	0	5	OMVs			4	1	0
		4	4	1	1	597	197.16	625.755	1600.87	246.122	10	217.163	749.679	1	0.505427	587	196.82	623.644	0	1.67504	36	0	1804.28	0	37	0	5	OMVs			4	1	1				0	0	235.482
		4	4	1	2	590	187.981	639.776	893.797	213.111	61	185.987	664.504	1.11475	0.572258	529	188.211	636.925	0	10.339	36	0	3601.71	0	37	0	5	OMVs			4	1	2				0	0	226.41
		4	4	1	3	590	186.237	604.538	1150.74	225.556	52	181.788	603.99	1.13462	0.615977	538	186.668	604.591	0	8.81356	36	0	5403.75	0	37	0	5	OMVs			4	1	3				555.027	2	216.925
		4	4	1	4	596	184.453	603.29	944.091	198.137	53	168.086	645.107	1.18868	0.636198	543	186.05	599.208	0	8.89262	36	0	7202.63	0	37	0	5	OMVs			4	1	4				809.966	6	215.888
		4	4	1	5	603	173.964	535.689	1063.97	210.952	32	186.99	625.263	1.0625	0.588062	571	173.234	530.669	0	5.3068	36	0	9002.6	0	37	0	5	OMVs			4	1	5				832.001	8	214.936
		4	4	1	6	603	172.897	509.837	1082.59	286.001	21	236.139	588.527	1.09524	0.602116	582	170.615	506.997	0	3.48259	36	0	10802.3	0	37	0	5	OMVs			4	1	6				939.971	9	213.165
		4	4	1	7	600	177.886	545.104	1178.07	219.795	20	220.297	737.011	1.1	0.621728	580	176.424	538.487	0	3.33333	36	0	12603.2	0	37	0	5	OMVs			4	1	7				693.004	10	214.695
		4	4	1	8	602	179.313	564.577	1211.39	278.814	20	223.436	743.213	1.1	0.682939	582	177.797	558.438	0	3.32226	36	0	14402.1	0	37	0	5	OMVs			4	1	8				1211.76	18	219.223
		4	4	1	9	604	178.411	578.434	1179.25	189.514	16	183.611	715.559	1.25	0.823615	588	178.27	574.702	0	2.64901	36	0	16202.3	0	37	0	5	OMVs			4	1	9				1015.07	16	217.514
		4	4	1	10	606	176.828	584.796	1198.69	219.777	15	153.403	699.809	1.2	0.76776	591	177.423	581.877	0	2.47525	36	0	18003	0	37	0	5	OMVs			4	1	10				1051.97	30	358.938
		4	5	1	-1	653	232.662	624.766			0					653	232.662	624.766	0	0	36	0	-488.233	-1	37	0	5	OMVs
		4	5	1	0	643	238.078	724.938	0	0	0			0		643	238.078	724.938	0	0	36	0	0	-1	37	0	5	OMVs
		4	5	1	1	645	191.721	578.093	1053.82	274.328	17	203.414	618.801	1.11765	0.725787	628	191.405	576.991	0	2.63566	36	0	1805.05	0	37	0	5	OMVs
		4	5	1	2	633	185.216	572.769	1092.06	286.273	44	187.965	601.734	1.29545	0.81343	589	185.011	570.605	0	6.95103	36	0	3601.81	0	37	0	5	OMVs
		4	5	1	3	636	187.506	655.925	870.148	219.316	94	173.568	605.303	1.28723	0.763276	542	189.923	664.704	0	14.7799	36	0	5404.2	0	37	0	5	OMVs
		4	5	1	4	641	181.417	588.252	931.113	231.558	68	167.659	582.717	1.33824	0.771824	573	183.05	588.908	0	10.6084	36	0	7202.74	0	37	0	5	OMVs
		4	5	1	5	639	184.028	610.316	943.615	235.041	52	187.615	601.129	1.46154	0.810708	587	183.71	611.129	0	8.13772	36	0	9002.06	0	37	0	5	OMVs
		4	5	1	6	640	184.924	633.666	956.999	308.316	87	191.374	628.793	1.21839	0.628392	553	183.909	634.432	0	13.5937	36	0	10802.6	0	37	0	5	OMVs
		4	5	1	7	643	183.628	609.416	1053.63	244.965	47	187.21	571.207	1.34043	0.72188	596	183.346	612.429	0	7.30949	36	0	12603.8	0	37	0	5	OMVs
		4	5	1	8	643	179.718	587.809	969.976	191.447	37	169.904	574.777	1.37838	0.801887	606	180.317	588.604	0	5.75428	36	0	14402.3	0	37	0	5	OMVs
		4	5	1	9	650	178.866	588.343	1023.77	201.228	35	160.786	624.379	1.31429	0.781501	615	179.895	586.292	0	5.38462	36	0	16202	0	37	0	5	OMVs
		4	5	1	10	646	177.606	592.003	1135.28	210.706	27	160.508	660.929	1.40741	0.877357	619	178.352	588.997	0	4.17957	36	0	18002.6	0	37	0	5	OMVs
		4	6	1	-1	506	232.274	604.349			0					506	232.274	604.349	0	0	36	0	-487.453	-1	37	0	5	OMVs
		4	6	1	0	481	233.732	661.037	0	0	0			0		481	233.732	661.037	0	0	36	0	0	-1	37	0	5	OMVs
		4	6	1	1	498	208.592	607.407	729.328	224.311	16	203.125	556.882	1.125	0.590248	482	208.773	609.084	0	3.21285	36	0	1807.62	0	37	0	5	OMVs
		4	6	1	2	489	204.975	609.898	806.045	292.736	63	220.194	568.918	1.11111	0.601422	426	202.724	615.958	0	12.8834	36	0	3600.85	0	37	0	5	OMVs
		4	6	1	3	486	186.786	514.642	957.918	362.411	49	200.094	514.505	1.12245	0.595691	437	185.294	514.658	0	10.0823	36	0	5404.96	0	37	0	5	OMVs
		4	6	1	4	484	197.262	589.665	939.758	276.353	65	234.385	580.115	1.26154	0.639688	419	191.502	591.147	0	13.4298	36	0	7201.91	0	37	0	5	OMVs
		4	6	1	5	484	193.811	548.829	965.891	181.853	39	217.467	552.873	1.20513	0.685204	445	191.738	548.475	0	8.05785	36	0	9001.76	0	37	0	5	OMVs
		4	6	1	6	480	189.616	511.267	1044.07	372.57	25	196.17	513.495	1.2	0.808684	455	189.255	511.145	0	5.20833	36	0	10801.7	0	37	0	5	OMVs
		4	6	1	7	482	183.037	494.955	1208.35	227.638	17	212.844	621.092	1.17647	0.757678	465	181.947	490.343	0	3.52697	36	0	12603.4	0	37	0	5	OMVs
		4	6	1	8	484	177.855	479.42	1168.31	175.036	18	211.313	563.678	1.16667	0.777282	466	176.563	476.166	0	3.71901	36	0	14403.8	0	37	0	5	OMVs
		4	6	1	9	482	181.433	501.635	1258.29	196.873	20	187.39	600.764	1.05	0.723163	462	181.175	497.344	0	4.14938	36	0	16202	0	37	0	5	OMVs
		4	6	1	10	478	183.259	530.934	1199.57	483.804	18	198.847	622.05	1.05556	0.709269	460	182.649	527.369	0	3.76569	36	0	18002.5	0	37	0	5	OMVs
	d
		Row	Column	Timepoint	Nuclei - Number of Objects	GFP+ cell - Number of Objects	GFP+ cell - Intensity Cytoplasm Region EGFP Mean - Mean per Well	RFP+ cell - Number of Objects	RFP+ cell - Intensity Cytoplasm Region dsRed Mean - Mean per Well	GFP+ RFP+ cell - Number of Objects	GFP+ RFP+ cell - Intensity Cytoplasm Region EGFP Mean - Mean per Well	GFP+ RFP+ cell - Intensity Cytoplasm Region dsRed Mean - Mean per Well	MV in RFP+ endosome - Number of Objects	MV in GFP+ endosome - Number of Objects	total MVs - Number of Objects	MV - Intensity Spot EGFP Mean - Mean per Well	MV - Intensity Spot dsRed Mean - Mean per Well	MV - Spot Area [¬µm¬≤] - Mean per Well	MV - Spot Roundness - Mean per Well	% of GFP+ cells	% of RFP+ cells	% of GFP+ RFP+ cells	MV in GFP+ endosomes	MV in RFP+ endosomes	Number of Analyzed Fields	Endosome marker
		2	3	-1	925	0	NaN	737	484.054	0	NaN	NaN	0	0	0	NaN	NaN	NaN	NaN	0	79.6757	0		NaN	36	EE
		2	3	0	903	0	NaN	735	506.169	0	NaN	NaN	0	0	2	113.25	201.218	0.27904	0.936899	0	81.3953	0		0	36	EE
		2	3	1	930	0	NaN	765	520.418	0	NaN	NaN	0	0	10	110.71	466.24	0.519713	1.39629	0	82.2581	0		0	36	EE
		2	3	2	947	0	NaN	767	523.008	0	NaN	NaN	2	0	45	111.993	582.069	0.358683	1.08264	0	80.9926	0		0.0444444	36	EE
		2	3	3	927	0	NaN	763	527.089	0	NaN	NaN	11	0	184	112.064	592.053	0.315058	1.1261	0	82.3085	0		0.0597826	36	EE
		2	3	4	932	0	NaN	782	541.885	0	NaN	NaN	16	0	351	112.383	674.029	0.337273	1.04664	0	83.9056	0		0.045584	36	EE
		2	3	5	944	0	NaN	792	559.516	0	NaN	NaN	31	0	575	112.402	670.972	0.329723	1.06882	0	83.8983	0		0.053913	36	EE
		2	3	6	949	0	NaN	796	566.457	0	NaN	NaN	32	0	798	112.393	798.66	0.331349	1.05745	0	83.8778	0		0.0401003	36	EE
		2	3	7	954	0	NaN	819	563.388	0	NaN	NaN	45	0	1112	112.376	800.852	0.316085	1.07204	0	85.8491	0		0.0404676	36	EE
		2	3	8	950	0	NaN	813	587.533	0	NaN	NaN	52	0	1279	112.674	823.44	0.317738	1.04927	0	85.5789	0		0.0406568	36	EE
		2	3	9	960	0	NaN	838	604.17	0	NaN	NaN	71	0	1561	112.636	854.626	0.308703	1.06281	0	87.2917	0		0.0454837	36	EE
		2	3	10	955	0	NaN	849	622.488	0	NaN	NaN	89	0	1787	112.614	879.475	0.315667	1.06521	0	88.9005	0		0.0498041	36	EE
		2	4	-1	964	0	NaN	774	417.718	0	NaN	NaN	0	0	1	110	144.571	0.0610401	1.08133	0	80.2905	0		0	36	EE
		2	4	0	939	0	NaN	775	448.403	0	NaN	NaN	0	0	3	110.394	350.773	0.215094	1.91966	0	82.5346	0		0	36	EE
		2	4	1	942	0	NaN	782	441.378	0	NaN	NaN	1	0	4	110.972	419.344	0.30302	0.995336	0	83.0149	0		0.25	36	EE
		2	4	2	947	0	NaN	770	450.282	0	NaN	NaN	2	0	54	112.627	486.357	0.44682	1.01419	0	81.3094	0		0.037037	36	EE
		2	4	3	964	0	NaN	790	457.735	0	NaN	NaN	9	0	180	112.201	605.387	0.380435	1.02038	0	81.9502	0		0.05	36	EE
		2	4	4	961	0	NaN	801	461.161	0	NaN	NaN	17	0	368	112.299	668.394	0.377543	1.0568	0	83.3507	0		0.0461957	36	EE
		2	4	5	977	0	NaN	809	462.076	0	NaN	NaN	25	0	599	112.541	628.53	0.348233	1.04364	0	82.8045	0		0.0417362	36	EE
		2	4	6	980	0	NaN	834	479.632	0	NaN	NaN	35	0	831	112.328	664.531	0.33326	1.05308	0	85.102	0		0.0421179	36	EE
		2	4	7																						EE
		2	4	8	995	0	NaN	848	498.918	0	NaN	NaN	75	0	1380	112.456	688.749	0.305143	1.06281	0	85.2261	0		0.0543478	36	EE
		2	4	9	1004	0	NaN	858	516.764	0	NaN	NaN	90	0	1649	112.434	691.056	0.30684	1.05466	0	85.4582	0		0.0545785	36	EE
		2	4	10	1009	0	NaN	869	531.679	0	NaN	NaN	87	0	1959	112.588	739.621	0.319173	1.06321	0	86.1249	0		0.0444104	36	EE
		2	5	-1	792	0	NaN	658	435.783	0	NaN	NaN	0	0	0	NaN	NaN	NaN	NaN	0	83.0808	0			36	EE
		2	5	0	808	0	NaN	696	447.8	0	NaN	NaN	0	0	1	110.241	261.367	0.688881	0.962308	0	86.1386	0		0	36	EE
		2	5	1	853	0	NaN	738	444.588	0	NaN	NaN	0	0	9	112.324	429.635	0.426312	0.899971	0	86.5182	0		0	36	EE
		2	5	2	900	0	NaN	765	453.494	0	NaN	NaN	6	0	44	112.393	624.773	0.345233	1.07084	0	85	0		0.136364	36	EE
		2	5	3	891	0	NaN	762	463.275	0	NaN	NaN	8	0	141	112.832	670.661	0.360798	1.06064	0	85.5219	0		0.0567376	36	EE
		2	5	4	903	0	NaN	781	470.273	0	NaN	NaN	14	0	296	112.421	626.519	0.361114	1.0577	0	86.4895	0		0.0472973	36	EE
		2	5	5	901	0	NaN	784	484.278	0	NaN	NaN	32	0	505	112.366	725.415	0.345191	1.09647	0	87.0144	0		0.0633663	36	EE
		2	5	6	910	0	NaN	793	486.908	0	NaN	NaN	27	0	649	112.372	700.185	0.345173	1.05911	0	87.1429	0		0.0416025	36	EE
		2	5	7	902	0	NaN	795	492.597	0	NaN	NaN	45	0	932	112.489	702.341	0.321836	1.0599	0	88.1375	0		0.0482833	36	EE
		2	5	8	913	0	NaN	806	513.255	0	NaN	NaN	53	0	1180	112.417	725.48	0.328693	1.06941	0	88.2804	0		0.0449153	36	EE
		2	5	9	924	0	NaN	824	520.002	0	NaN	NaN	71	0	1332	112.575	755.128	0.323007	1.06297	0	89.1775	0		0.0533033	36	EE
		2	5	10	919	0	NaN	838	540.841	0	NaN	NaN	86	0	1530	112.389	815.83	0.319779	1.06368	0	91.1861	0		0.0562092	36	EE
		3	3	-1	966	698	188.912	0	NaN	0	NaN	NaN	0	0	0	NaN	NaN	NaN	NaN	72.2567	0	0	#DIV/0!	#DIV/0!	36	LE
		3	3	0	981	730	192.144	0	NaN	0	NaN	NaN	0	0	0	0	NaN	NaN	NaN	74.4139	0	0	0	0	36	LE
		3	3	1	991	764	192.55	0	NaN	0	NaN	NaN	0	0	2	357.05	113.6	0.0654001	1.00292	77.0938	0	0	0		36	LE
		3	3	2	1003	785	197,11488435	0	NaN	0	NaN	NaN	0	2	53	233.235	114.054	0.349294	1.04055	78.2652	0	0	0.0377358		36	LE
		3	3	3	1017	822	200.64	0	NaN	0	NaN	NaN	0	2	157	225.371	114.292	0.316531	1.03054	80.826	0	0	0.0127389		36	LE
		3	3	4	1024	840	203.598	0	NaN	0	NaN	NaN	0	5	317	250.612	114.476	0.32154	1.07356	82.0312	0	0	0.0157729		36	LE
		3	3	5	1033	875	208.111	0	NaN	0	NaN	NaN	0	22	511	257.996	114.654	0.276566	1.0485	84.7047	0	0	0.0430528		36	LE
		3	3	6	1039	898	212.96	0	NaN	0	NaN	NaN	0	16	659	274.361	114.683	0.273284	1.05184	86.4293	0	0	0.0242792		36	LE
		3	3	7	1046	924	217.347	0	NaN	0	NaN	NaN	0	30	779	282.515	114.956	0.255981	1.09479	88.3365	0	0	0.0385109		36	LE
		3	3	8	1041	931	222.673	0	NaN	0	NaN	NaN	0	37	975	295.839	115.017	0.259016	1.09076	89.4332	0	0	0.0379487		36	LE
		3	3	9	1043	936	228.16	0	NaN	0	NaN	NaN	0	52	1127	314.288	115.144	0.261701	1.083	89.7411	0	0	0.0461402		36	LE
		3	3	10	1041	951	231.297	0	NaN	0	NaN	NaN	0	60	1209	318.399	115.175	0.252693	1.08586	91.3545	0	0	0.0496278		36	LE
		3	4	-1	993	793	189.161	0	NaN	0	NaN	NaN	0	0	1	201	115	0.00872001	2.40599	79.859	0	0	0		36	LE
		3	4	0	986	806	192.807	0	NaN	0	NaN	NaN	0	0	0	0	0	NaN	NaN	81.7444	0	0	#DIV/0!		36	LE
		3	4	1	1002	818	192.188	0	NaN	0	NaN	NaN	0	0	6	193.624	117.515	0.289214	0.888996	81.6367	0	0	0		36	LE
		3	4	2	1030	870	198.702	0	NaN	0	NaN	NaN	0	6	79	236.486	114.369	0.325841	1.06856	84.466	0	0	0.0759494		36	LE
		3	4	3	1027	889	205.417	0	NaN	0	NaN	NaN	0	9	215	246.916	114.546	0.277093	1.06192	86.5628	0	0	0.0418605		36	LE
		3	4	4	1036	913	209.858	0	NaN	0	NaN	NaN	0	5	352	253.187	114.17	0.270766	1.05923	88.1274	0	0	0.0142045		36	LE
		3	4	5	1027	909	214.413	0	NaN	0	NaN	NaN	0	18	514	279.644	114.557	0.280075	1.06515	88.5102	0	0	0.0350195		36	LE
		3	4	6																						LE
		3	4	7	1038	950	222.743	0	NaN	0	NaN	NaN	0	32	849	297.94	114.946	0.274131	1.0498	91.5222	0	0	0.0376914		36	LE
		3	4	8	1046	955	228.143	0	NaN	0	NaN	NaN	0	45	1034	305.573	115.223	0.277995	1.05804	91.3002	0	0	0.0435203		36	LE
		3	4	9	1041	967	235.783	0	NaN	0	NaN	NaN	0	64	1236	328.201	115.216	0.273488	1.07409	92.8915	0	0	0.0517799		36	LE
		3	4	10	1062	989	240.104	0	NaN	0	NaN	NaN	0	84	1464	332.063	115.189	0.258777	1.0767	93.1262	0	0	0.057377		36	LE
		3	5	-1	810	594	189.067	0	NaN	0	NaN	NaN	0	0	0	NaN	NaN	NaN	NaN	73.3333	0	0	#DIV/0!		36	LE
		3	5	0	799	597	190.097	0	NaN	0	NaN	NaN	0	0	2	152.908	110.886	0.16568	0.96405	74.7184	0	0	0		36	LE
		3	5	1	831	612	191.893	0	NaN	0	NaN	NaN	0	0	6	215.1	112.615	0.372054	0.964068	73.6462	0	0	0		36	LE
		3	5	2	883	684	192.536	0	NaN	0	NaN	NaN	0	3	62	227.098	113.87	0.292964	1.1767	77.4632	0	0	0.0483871		36	LE
		3	5	3	881	697	197.485	0	NaN	0	NaN	NaN	0	8	201	234	113.982	0.323334	1.03463	79.1146	0	0	0.039801		36	LE
		3	5	4	891	731	199.895	0	NaN	0	NaN	NaN	0	15	347	247.418	114.404	0.29844	1.04654	82.0426	0	0	0.0432277		36	LE
		3	5	5	896	751	203.182	0	NaN	0	NaN	NaN	0	11	459	262.17	114.553	0.308563	1.07333	83.817	0	0	0.0239651		36	LE
		3	5	6	891	765	205.574	0	NaN	0	NaN	NaN	0	19	648	271.977	114.725	0.281772	1.05733	85.8586	0	0	0.029321		36	LE
		3	5	7	901	781	211.846	0	NaN	0	NaN	NaN	0	37	806	274.628	114.694	0.287035	1.0778	86.6815	0	0	0.0459057		36	LE
		3	5	8	902	798	217.781	0	NaN	0	NaN	NaN	0	47	995	293.304	115.058	0.276516	1.05854	88.4701	0	0	0.0472362		36	LE
		3	5	9	891	799	222.07	0	NaN	0	NaN	NaN	0	43	1177	310.895	115.256	0.267927	1.07641	89.6745	0	0	0.0365336		36	LE
		3	5	10	896	819	223.43	0	NaN	0	NaN	NaN	0	90	1350	319.873	115.466	0.269132	1.06301	91.4062	0	0	0.0666667		36	LE
		4	3	-1	842	616	184.64	633	410.425	535	189.094	435.012	0	0	0	NaN	NaN	NaN	NaN	73.1591	75.1781	63.5392	#DIV/0!		36	EE+LE
		4	3	0	862	659	187.092	686	439.121	590	190.39	463.242	0	0	0	0	0	NaN	NaN	76.4501	79.5824	68.4455	0	0	36	EE+LE
		4	3	1	886	708	186.177	707	430.669	624	190.318	451.136	0	0	3	239.092	671.831	0.770267	0.980591	79.9097	79.7968	70.4289			36	EE+LE
		4	3	2	896	730	190.813	734	439.276	656	194.585	458.559	2	3	39	231.847	433.667	0.320628	1.08544	81.4732	81.9196	73.2143			36	EE+LE
		4	3	3	902	767	198.085	744	458.595	686	202.618	474.275	13	11	141	240.223	529.073	0.379537	1.0271	85.0333	82.4834	76.0532	0.0780142	0.0921986	36	EE+LE
		4	3	4	905	797	200.977	755	476.569	713	205.797	488.438	20	12	281	248.889	589.157	0.30067	1.06424	88.0663	83.4254	78.7845	0.0427046	0.0711744	36	EE+LE
		4	3	5	904	813	203.202	771	476.496	738	207.331	485.709	29	19	463	254.314	588.634	0.327179	1.02687	89.9336	85.2876	81.6372	0.0410367	0.062635	36	EE+LE
		4	3	6	898	816	210.515	777	497.033	747	214.804	506.083	29	30	649	266.575	629.16	0.322936	1.02146	90.8686	86.5256	83.1849	0.046225	0.0446841	36	EE+LE
		4	3	7	925	850	218.845	801	503.346	774	224.162	511.059	51	41	845	275.173	637.959	0.309803	1.05613	91.8919	86.5946	83.6757	0.0485207	0.060355	36	EE+LE
		4	3	8	897	837	221.154	791	507.577	767	226.499	513.844	40	49	948	279.148	614.78	0.306111	1.05141	93.311	88.1828	85.5072	0.0516878	0.0421941	35	EE+LE
		4	3	9	917	860	228.16	821	537.619	799	232.914	544.785	51	57	1165	304.813	711.046	0.302416	1.07227	93.7841	89.5311	87.132	0.048927	0.0437768	36	EE+LE
		4	3	10	934	882	235.157	844	547.823	822	240.036	555.12	65	83	1364	315.038	701.254	0.284935	1.06861	94.4325	90.364	88.0086	0.0608504	0.047654	36	EE+LE
		4	4	-1	830	627	180.527	599	368.714	524	185.296	383.064	0	0	0	NaN	NaN	NaN	NaN	75.5422	72.1687	63.1325	#DIV/0!	#DIV/0!	36	EE+LE
		4	4	0	834	646	183.153	620	378.252	536	188.522	396.318	0	0	0	0	0	NaN	NaN	77.458	74.3405	64.2686	0	0	36	EE+LE
		4	4	1	832	674	181.88	610	370.883	555	187.057	380.741	0	0	8	215.659	344.677	0.46325	1.13461	81.0096	73.3173	66.7067			36	EE+LE
		4	4	2	866	718	188.174	643	378.396	598	193.636	386.685	2	3	49	215.54	421.016	0.423543	1.00038	82.9099	74.2494	69.0531			36	EE+LE
		4	4	3	859	750	191.773	670	392.819	632	197.352	400.163	18	12	165	220.656	444.259	0.464486	1.02616	87.3108	77.9977	73.5739	0.0727273	0.109091	36	EE+LE
		4	4	4	868	772	197.766	688	397.965	653	203.789	404.547	24	21	371	244.308	465.048	0.406197	1.04039	88.9401	79.2627	75.2304	0.0566038	0.06469	36	EE+LE
		4	4	5	867	794	201.213	691	403.519	667	207.867	408.411	28	16	536	255.218	484.257	0.341951	1.05505	91.5802	79.7001	76.9319	0.0298507	0.0522388	36	EE+LE
		4	4	6	867	795	207.753	696	419.888	678	214.73	423.623	36	32	679	266.342	506.204	0.356365	1.05392	91.6955	80.2768	78.2007	0.0471281	0.0530191	36	EE+LE
		4	4	7	883	821	209.067	722	425.23	704	215.898	428.766	67	45	934	277.535	547.485	0.328886	1.04055	92.9785	81.7667	79.7282	0.0481799	0.0717345	36	EE+LE
		4	4	8	877	822	214.01	730	434.968	711	220.566	438.938	73	62	1123	287.118	567.077	0.331438	1.04935	93.7286	83.2383	81.0718	0.0552093	0.0650045	36	EE+LE
		4	4	9	877	830	221.411	726	449.378	714	229.821	452.135	74	103	1302	309.226	602.21	0.323243	1.05216	94.6408	82.7822	81.4139	0.0791091	0.0568356	36	EE+LE
		4	4	10	888	844	226.15	759	472.713	746	233.48	475.997	79	105	1565	316.061	626.614	0.307886	1.06063	95.045	85.473	84.009	0.0670927	0.0504792	36	EE+LE
		4	5	-1	767	607	186.504	462	356.746	426	197.24	365.644	0	0	0	NaN	NaN	NaN	NaN	79.1395	60.2347	55.5411	#DIV/0!	#DIV/0!	36	EE+LE
		4	5	0	765	655	191.385	479	371.899	452	204.065	378.624	0	0	1	134.149	182.872	0.40984	0.977866	85.6209	62.6144	59.085	0	0	36	EE+LE
		4	5	1	783	629	188.338	473	360.916	441	199.574	369.766	1	0	7	155.045	240.751	0.232949	1.58352	80.3321	60.4087	56.3218	0	0.142857	36	EE+LE
		4	5	2	791	690	196.874	521	366.822	496	209.47	372.893	5	4	43	244.252	419.219	0.304389	0.992792	87.2314	65.866	62.7054			36	EE+LE
		4	5	3	800	715	204.199	538	380.087	517	217.988	385.301	10	9	124	253.03	443.68	0.455691	1.01153	89.375	67.25	64.625	0.0725806	0.0806452	36	EE+LE
		4	5	4	789	716	208.739	546	384.16	526	222.525	389.048	23	16	271	275.106	471.491	0.37747	1.04345	90.7478	69.2015	66.6667	0.0590406	0.0848708	36	EE+LE
		4	5	5	805	741	217.24	576	401.045	563	230.954	404.377	31	24	411	276.139	480.495	0.350052	1.03163	92.0497	71.5528	69.9379	0.0583942	0.0754258	36	EE+LE
		4	5	6	803	754	221.759	578	402.317	567	236.728	405.257	41	39	561	296.756	498.554	0.332961	1.05384	93.8979	71.9801	70.6102	0.0695187	0.0730838	36	EE+LE
		4	5	7	801	759	227.685	570	411.116	562	244.383	413.767	48	45	741	310.555	497.548	0.323182	1.03856	94.7566	71.161	70.1623	0.0607287	0.0647773	36	EE+LE
		4	5	8	807	770	231.657	591	409.448	585	247.538	411.36	52	64	904	314.578	480.501	0.318473	1.05056	95.4151	73.2342	72.4907	0.0707965	0.0575221	36	EE+LE
		4	5	9	809	782	239.936	621	421.498	618	254.786	422.464	53	80	1040	338.784	538.173	0.325759	1.04021	96.6625	76.7614	76.3906	0.0769231	0.0509615	36	EE+LE
		4	5	10	808	779	242.777	630	428.215	623	257.445	430.571	76	131	1204	346.449	557.297	0.312218	1.0541	96.4109	77.9703	77.104	0.108804	0.0631229	36	EE+LE
	e
		neg ctrl	Lp-EVs	Lp-EVs + CD	Lp-EVs + Baf1
		0	2.17	0	0.75
		0	2.22	0	0.67
		0	2.92	0	0.77
		0	3.42	0.04	0.94
		0	4.04	0.21	0.68
		0	3.82	0.09	0.84
		0	3.54	0.21	1.32
		0	3.27	0.09	0.51
		0	2.46		1.35
		0	3.82		0.36
[truncated: 6 more columns]

## Sheet: Figure 4
	a
		neg ctrl								RsmY-RNA								tRNA-Phe
	ddx58 UTR	1.04	0.96	1.16	0.84	1.12	0.88	1.05	0.95	0.53	0.58	0.54	0.6	0.45	0.68	0.64	0.77	0.5	0.52	0.69	0.53	0.56	0.76	0.63	0.69
	irak1 UTR	0.87	1.13	1	1	1.04	0.96	0.96	1.04	1.08	0.74	0.92	0.89	1.17	0.99	0.95	1.02	0.58	0.48	0.47	0.59	0.71	0.74	0.67	0.66
	rel UTR	1.04	0.96	0.89	1.11	0.96	1.04	0.94	1.06	0.71	0.88	0.59	0.57	0.71	0.74	0.67	0.66	0.95	1.01	0.98	0.72	1.08	1.22	0.95	1.03
	b
		NI				wt-Evs				rsmY-Evs
	ddx58 UTR	0.94	1.06	0.95	1.05	0.6	0.57	0.52	0.58	0.66	0.62	0.63	0.68
	irak1 UTR	0.94	1.06	0.97	1.03	0.64	0.54	0.57	0.57	0.63	0.61	0.59	0.66
	rel UTR	0.94	1.06	1.02	0.98	0.72	0.8	0.67	0.79	0.98	1.03	0.98	0.96
	c
		- Ago2-inhibitor			+ Ago2-Inhibitor
	ddx58 UTR neg ctrl	0.84	1.17	0.98	0.94	1.06	1
	ddx58 UTR +RsmY	0.6	0.61	0.88	1.07	1.12	1.17
	ddx58 UTR +tPhe	0.5	0.51	0.74	1.06	1.18	1.12
	IRAK1 UTR neg ctrl	0.99	1.03	0.96	0.86	1.14	0.99
	IRAK1 UTR+RsmY	1	0.98	1.05	1.01	0.93	1.02
	IRAK1 UTR +tPhe	0.77	0.81	0.76	0.96	1.04	0.99
	d
		NI (non infected)				Lp-Evs -Ago2-Inhibitor				Lp-Evs +Ago2-Inhibitor
	ddx58 UTR	0.84	1.17	0.98	1.01	0.59	0.61	0.68	0.44	1.14	0.92	0.91	0.78
	irak1 UTR	1.02	1.02	0.92	1.04	0.67	0.47	0.81	0.67	1	0.84	0.96	0.97
	rel UTR	1.08	0.95	1.04	0.93	0.61	0.58	0.8	0.63	1.1	1.05	1.12	1.12
	e
		wt-Evs					rsmY-Evs
	p-TBK1	1.39	1.38	1.29	1.44	1.39	1.77	2.12	1.93	2.16	2.37
	p-IRF3	0.45	0.57	0.48	0.35	0.71	0.84	1.08	1.36	0.91	1.31
	p-IRF7	0.63	0.69	0.54	0.49		0.71	0.86	0.87	0.93
	p-IkBa	1.27	1.68	1.77	1.95		1.26	1.72	1.69	2.06
	p-RelA	1.23	0.99	1.18	1.23		1.34	1.14	1.31	1.34
	cRel	0.91	1.13	1.13	0.96	0.8	1.02	1.18	1.13	1.09	1.08
	f					g
		wt-Evs	rsmY-Evs				ctrl RNA	RsmY-RNA	tRNA-Phe
		20.96	27.95				676	531.33	687.75
		34.95	32.96				669.39	548.48	652.04
		28.81	50.93				702.55	489.29	639.29
		22.58	42.45				835.2	557.14
		26.77	46.46				749.49	504.59
		27.18	46.58				726.02	643.37
		29.5	56.68				754.6
		20.43	38.2				741.3
		23.81	36.69				709.2
		19.55	31.8
	h
		siRNA neg ctrl							siRNA ddx58							siRNA irak1
	24h	97	103	93	107	101	90	109	101	100	93	90	114	112	125	96	103	116	100	109	94	98
	48h	89	91	109	111	102	95	103	118	110	92	110	116	135	129	96	103	95	100	110	106	104
	72h	80	120	94	106	92	93	115	151	121	144	136	139	167	173	106	95	88	99	120	104	104

## Sheet: Figure S1
	c
		DiO dye	RNAselect
		88.6	22.4
		92.5	29.6
		98.3	29
		92.1	41.3
		94.7	39.3

## Sheet: Figure S2
	a
		wt-EVs				rsmY-Evs
	RIG-I	0.63	0.57	0.76	0.47	0.84	1.02	1.36	0.88
	IRAK1	0.19	0.18	0.21		0.19	0.18	0.2
	b
		RsmY-RNA			as-RsmY-RNA			tRNA-Phe			as-tRNA-Phe
	RIG-I	0.538647	0.298939	0.621212	0.969268	0.84607	1.18466	0.460199	0.582934	0.328035	0.983661	0.866519	1.14982
	IRAK1	1.02145	0.995552	0.870968	0.80079	0.951467	1.24774	0.473868	0.64916	0.642026	0.802049	0.997671	1.20028
	cREL	0.61512	0.376896	0.603214	1.03151	1.0126	0.955888	0.878924	0.882828	1.16901	0.989352	1.1402	0.870453
	e
		control	cytochalasin D	dynasore
		84.5	29	62
		136.5	12	61
		139	9	58.5
		97.5	19.5	45.5
		100	26	81
		117	29	75
		70.2	7.8	62.4
		81	26	68
		84.5	39	78

## Sheet: Figure S3
	b
	Row	Column	Plane	Timepoint	Nuclei - Number of Objects	Nuclei - Intensity Cell Region LT Mean - Mean per Well	Nuclei - Intensity Cell Region pHrodo Mean - Mean per Well	Nuclei - Number of Spots - Mean per Well	Nuclei - Number of EV- per Cell - Mean per Well	Nuclei - Intensity Spot LT Mean- Mean per Cell - Mean per Well	Nuclei - Intensity Spot pHrodo Mean- Mean per Cell - Mean per Well	Cells with EVs - Number of Objects	Cells with EVs - Intensity Cell Region LT Mean - Mean per Well	Cells with EVs - Intensity Cell Region pHrodo Mean - Mean per Well	Cells with EVs - Number of Spots - Mean per Well	Cells with EVs - Intensity Spot LT Mean- Mean per Cell - Mean per Well	Cells with EVs - Intensity Spot pHrodo Mean- Mean per Cell - Mean per Well	Cells without EVs - Number of Objects	Cells without EVs - Intensity Cell Region LT Mean - Mean per Well	Cells without EVs - Intensity Cell Region pHrodo Mean - Mean per Well	Cells without EVs - Number of Spots - Mean per Well	Cells without EVs - Intensity Spot LT Mean- Mean per Cell - Mean per Well	Cells without EVs - Intensity Spot pHrodo Mean- Mean per Cell - Mean per Well	% cells with EVs	Number of Analyzed Fields	Height [µm]	Time [s]	Temperature	Target Temperature	CO2	Target CO2	Compound	EV	staining
	3	3	1	-1	253	133.251	123.669	0	0	NaN	NaN	0	NaN	NaN	NaN	NaN	NaN	253	133.251	123.669	0	NaN	NaN	0	9	0	-648.51	-1	37	0	5	control	NI	LT+pHRodo
	3	3	1	0	257	131.926	123.861	0	0	NaN	NaN	0	NaN	NaN	NaN	NaN	NaN	257	131.926	123.861	0	NaN	NaN	0	9	0	0	0	37	0	5	control	NI	LT+pHRodo
	3	3	1	1	224	132.225	131.008	0	0	NaN	NaN	0	NaN	NaN	NaN	NaN	NaN	224	132.225	131.008	0	NaN	NaN	0	9	0	3602.71	0	37	0	5	control	NI	LT+pHRodo
	3	3	1	2	225	132.389	135.994	0	0	NaN	NaN	0	NaN	NaN	NaN	NaN	NaN	225	132.389	135.994	0	NaN	NaN	0	9	0	7201.88	0	37	0	5	control	NI	LT+pHRodo
	3	3	1	3	223	133.012	137.698	0	0	NaN	NaN	0	NaN	NaN	NaN	NaN	NaN	223	133.012	137.698	0	NaN	NaN	0	9	0	10802.233	0	37	0	5	control	NI	LT+pHRodo
	3	3	1	4	219	132.911	142.251	0	0	NaN	NaN	0	NaN	NaN	NaN	NaN	NaN	219	132.911	142.251	0	NaN	NaN	0	9	0	14402.682999999999	0	37	0	5	control	NI	LT+pHRodo
	3	3	1	5	224	132.696	144.127	0	0	NaN	NaN	0	NaN	NaN	NaN	NaN	NaN	224	132.696	144.127	0	NaN	NaN	0	9	0	18002.68	0	37	0	5	control	NI	LT+pHRodo
	3	3	1	6	224	132.365	144.185	0	0	NaN	NaN	0	NaN	NaN	NaN	NaN	NaN	224	132.365	144.185	0	NaN	NaN	0	9	0	21604.283	0	37	0	5	control	NI	LT+pHRodo
	3	3	1	7	222	132.183	145.738	0	0	NaN	NaN	0	NaN	NaN	NaN	NaN	NaN	222	132.183	145.738	0	NaN	NaN	0	9	0	25213.14	0	37	0	5	control	NI	LT+pHRodo
	3	3	1	8	224	132.207	147.797	0	0	NaN	NaN	0	NaN	NaN	NaN	NaN	NaN	224	132.207	147.797	0	NaN	NaN	0	9	0	28803.34	0	37	0	5	control	NI	LT+pHRodo
	3	3	1	9	226	132.018	146.306	0	0	NaN	NaN	0	NaN	NaN	NaN	NaN	NaN	226	132.018	146.306	0	NaN	NaN	0	9	0	32403.149999999998	0	37	0	5	control	NI	LT+pHRodo
	3	3	1	10	228	131.732	147.699	0	0	NaN	NaN	0	NaN	NaN	NaN	NaN	NaN	228	131.732	147.699	0	NaN	NaN	0	9	0	36002.863	0	37	0	5	control	NI	LT+pHRodo
	3	3	1	11	226	131.681	148.155	0	0	NaN	NaN	0	NaN	NaN	NaN	NaN	NaN	226	131.681	148.155	0	NaN	NaN	0	9	0	39601.299999999996	0	37	0	5	control	NI	LT+pHRodo
	3	3	1	12	222	131.808	148.416	0	0	NaN	NaN	0	NaN	NaN	NaN	NaN	NaN	222	131.808	148.416	0	NaN	NaN	0	9	0	43201.873	0	37	0	5	control	NI	LT+pHRodo
	3	3	1	13	222	131.908	150.072	0	0	NaN	NaN	0	NaN	NaN	NaN	NaN	NaN	222	131.908	150.072	0	NaN	NaN	0	9	0	46811.043	0	37	0	5	control	NI	LT+pHRodo
	3	3	1	14	216	131.918	149.441	0	0	NaN	NaN	0	NaN	NaN	NaN	NaN	NaN	216	131.918	149.441	0	NaN	NaN	0	9	0	50402.43	0	37	0	5	control	NI	LT+pHRodo
	3	3	1	15	206	132.389	152.257	0	0	NaN	NaN	0	NaN	NaN	NaN	NaN	NaN	206	132.389	152.257	0	NaN	NaN	0	9	0	54002.38	0	37	0	5	control	NI	LT+pHRodo
	3	3	1	16	202	131.935	150.528	0	0	NaN	NaN	0	NaN	NaN	NaN	NaN	NaN	202	131.935	150.528	0	NaN	NaN	0	9	0	57602.733	0	37	0	5	control	NI	LT+pHRodo
	3	3	1	17	190	132.618	151.058	0	0	NaN	NaN	0	NaN	NaN	NaN	NaN	NaN	190	132.618	151.058	0	NaN	NaN	0	9	0	61202.59	0	37	0	5	control	NI	LT+pHRodo
	3	4	1	-1	287	132.432	120.455	0	0	NaN	NaN	0	NaN	NaN	NaN	NaN	NaN	287	132.432	120.455	0	NaN	NaN	0	9	0	-648.6	-1	37	0	5	IMP	NI	LT+pHRodo
	3	4	1	0	290	132.2	121.623	0	0	NaN	NaN	0	NaN	NaN	NaN	NaN	NaN	290	132.2	121.623	0	NaN	NaN	0	9	0	0	0	37	0	5	IMP	NI	LT+pHRodo
	3	4	1	1	272	130.469	122.38	0	0	NaN	NaN	0	NaN	NaN	NaN	NaN	NaN	272	130.469	122.38	0	NaN	NaN	0	9	0	3603.1499999999996	0	37	0	5	IMP	NI	LT+pHRodo
	3	4	1	2	267	130.184	123.45	0	0	NaN	NaN	0	NaN	NaN	NaN	NaN	NaN	267	130.184	123.45	0	NaN	NaN	0	9	0	7201.6929999999993	0	37	0	5	IMP	NI	LT+pHRodo
	3	4	1	3	265	130.159	125.556	0	0	NaN	NaN	0	NaN	NaN	NaN	NaN	NaN	265	130.159	125.556	0	NaN	NaN	0	9	0	10802.25	0	37	0	5	IMP	NI	LT+pHRodo
	3	4	1	4	258	130.541	127.934	0	0	NaN	NaN	0	NaN	NaN	NaN	NaN	NaN	258	130.541	127.934	0	NaN	NaN	0	9	0	14402.762999999999	0	37	0	5	IMP	NI	LT+pHRodo
	3	4	1	5	257	130.286	127.715	0	0	NaN	NaN	0	NaN	NaN	NaN	NaN	NaN	257	130.286	127.715	0	NaN	NaN	0	9	0	18002.836	0	37	0	5	IMP	NI	LT+pHRodo
	3	4	1	6	258	130.263	128.076	0	0	NaN	NaN	0	NaN	NaN	NaN	NaN	NaN	258	130.263	128.076	0	NaN	NaN	0	9	0	21604.52	0	37	0	5	IMP	NI	LT+pHRodo
	3	4	1	7	255	129.908	128.262	0	0	NaN	NaN	0	NaN	NaN	NaN	NaN	NaN	255	129.908	128.262	0	NaN	NaN	0	9	0	25214	0	37	0	5	IMP	NI	LT+pHRodo
	3	4	1	8	249	130.329	130.284	0	0	NaN	NaN	0	NaN	NaN	NaN	NaN	NaN	249	130.329	130.284	0	NaN	NaN	0	9	0	28803.73	0	37	0	5	IMP	NI	LT+pHRodo
	3	4	1	9	248	130.17	129.917	0	0	NaN	NaN	0	NaN	NaN	NaN	NaN	NaN	248	130.17	129.917	0	NaN	NaN	0	9	0	32403.26	0	37	0	5	IMP	NI	LT+pHRodo
	3	4	1	10	247	130.316	130.415	0	0	NaN	NaN	0	NaN	NaN	NaN	NaN	NaN	247	130.316	130.415	0	NaN	NaN	0	9	0	36003.083	0	37	0	5	IMP	NI	LT+pHRodo
	3	4	1	11	233	130.276	131.282	0	0	NaN	NaN	0	NaN	NaN	NaN	NaN	NaN	233	130.276	131.282	0	NaN	NaN	0	9	0	39601.163	0	37	0	5	IMP	NI	LT+pHRodo
	3	4	1	12	231	130.35	131.876	0	0	NaN	NaN	0	NaN	NaN	NaN	NaN	NaN	231	130.35	131.876	0	NaN	NaN	0	9	0	43201.812999999995	0	37	0	5	IMP	NI	LT+pHRodo
	3	4	1	13	233	130.248	132.467	0	0	NaN	NaN	0	NaN	NaN	NaN	NaN	NaN	233	130.248	132.467	0	NaN	NaN	0	9	0	46811.826	0	37	0	5	IMP	NI	LT+pHRodo
	3	4	1	14	231	130.382	132.806	0	0	NaN	NaN	0	NaN	NaN	NaN	NaN	NaN	231	130.382	132.806	0	NaN	NaN	0	9	0	50402.773	0	37	0	5	IMP	NI	LT+pHRodo
	3	4	1	15	226	130.611	134.116	0	0	NaN	NaN	0	NaN	NaN	NaN	NaN	NaN	226	130.611	134.116	0	NaN	NaN	0	9	0	54003.299999999996	0	37	0	5	IMP	NI	LT+pHRodo
	3	4	1	16	212	130.714	134.92	0	0	NaN	NaN	0	NaN	NaN	NaN	NaN	NaN	212	130.714	134.92	0	NaN	NaN	0	9	0	57603.28	0	37	0	5	IMP	NI	LT+pHRodo
	3	4	1	17	195	130.98	134.715	0	0	NaN	NaN	0	NaN	NaN	NaN	NaN	NaN	195	130.98	134.715	0	NaN	NaN	0	9	0	61202.78	0	37	0	5	IMP	NI	LT+pHRodo
	3	5	1	-1	140	133.278	122.452	0	0	NaN	NaN	0	NaN	NaN	NaN	NaN	NaN	140	133.278	122.452	0	NaN	NaN	0	9	0	-648.867	-1	37	0	5	BAF	NI	LT+pHRodo
	3	5	1	0	140	132.457	124.187	0	0	NaN	NaN	0	NaN	NaN	NaN	NaN	NaN	140	132.457	124.187	0	NaN	NaN	0	9	0	0	0	37	1	5	BAF	NI	LT+pHRodo
	3	5	1	1	109	131.93	131.194	0	0	NaN	NaN	0	NaN	NaN	NaN	NaN	NaN	109	131.93	131.194	0	NaN	NaN	0	9	0	3603.6	0	37	0	5	BAF	NI	LT+pHRodo
	3	5	1	2	109	131.272	135.079	0	0	NaN	NaN	0	NaN	NaN	NaN	NaN	NaN	109	131.272	135.079	0	NaN	NaN	0	9	0	7202.7069999999994	0	37	0	5	BAF	NI	LT+pHRodo
	3	5	1	3	112	130.849	138.823	0	0	NaN	NaN	0	NaN	NaN	NaN	NaN	NaN	112	130.849	138.823	0	NaN	NaN	0	9	0	10802.58	0	37	0	5	BAF	NI	LT+pHRodo
	3	5	1	4	108	129.95	142.681	0	0	NaN	NaN	0	NaN	NaN	NaN	NaN	NaN	108	129.95	142.681	0	NaN	NaN	0	9	0	14402.98	0	37	0	5	BAF	NI	LT+pHRodo
	3	5	1	5	107	130.027	144.409	0	0	NaN	NaN	0	NaN	NaN	NaN	NaN	NaN	107	130.027	144.409	0	NaN	NaN	0	9	0	18003.477	0	37	0	5	BAF	NI	LT+pHRodo
	3	5	1	6	110	129.928	146.188	0	0	NaN	NaN	0	NaN	NaN	NaN	NaN	NaN	110	129.928	146.188	0	NaN	NaN	0	9	0	21609.01	0	37	0	5	BAF	NI	LT+pHRodo
	3	5	1	7	111	130.048	149.413	0	0	NaN	NaN	0	NaN	NaN	NaN	NaN	NaN	111	130.048	149.413	0	NaN	NaN	0	9	0	25217.26	0	37	0	5	BAF	NI	LT+pHRodo
	3	5	1	8	111	129.299	153.408	0	0	NaN	NaN	0	NaN	NaN	NaN	NaN	NaN	111	129.299	153.408	0	NaN	NaN	0	9	0	28803.84	0	37	0	5	BAF	NI	LT+pHRodo
	3	5	1	9	111	129.35	151.567	0	0	NaN	NaN	0	NaN	NaN	NaN	NaN	NaN	111	129.35	151.567	0	NaN	NaN	0	9	0	32404.6	0	37	0	5	BAF	NI	LT+pHRodo
	3	5	1	10	111	129.533	153.259	0	0	NaN	NaN	0	NaN	NaN	NaN	NaN	NaN	111	129.533	153.259	0	NaN	NaN	0	9	0	36003.847	0	37	0	5	BAF	NI	LT+pHRodo
	3	5	1	11	109	129.593	154.984	0	0	NaN	NaN	0	NaN	NaN	NaN	NaN	NaN	109	129.593	154.984	0	NaN	NaN	0	9	0	39601.816999999995	0	37	0	5	BAF	NI	LT+pHRodo
	3	5	1	12	107	129.627	155.801	0	0	NaN	NaN	0	NaN	NaN	NaN	NaN	NaN	107	129.627	155.801	0	NaN	NaN	0	9	0	43202.623	0	37	0	5	BAF	NI	LT+pHRodo
	3	5	1	13	103	129.557	155.48	0	0	NaN	NaN	0	NaN	NaN	NaN	NaN	NaN	103	129.557	155.48	0	NaN	NaN	0	9	0	46813.337	0	37	0	5	BAF	NI	LT+pHRodo
	3	5	1	14	102	129.635	153.694	0	0	NaN	NaN	0	NaN	NaN	NaN	NaN	NaN	102	129.635	153.694	0	NaN	NaN	0	9	0	50404.647	0	37	0	5	BAF	NI	LT+pHRodo
	3	5	1	15	104	129.768	156.491	0	0	NaN	NaN	0	NaN	NaN	NaN	NaN	NaN	104	129.768	156.491	0	NaN	NaN	0	9	0	54005.75	0	37	0	5	BAF	NI	LT+pHRodo
	3	5	1	16	99	129.485	154.823	0	0	NaN	NaN	0	NaN	NaN	NaN	NaN	NaN	99	129.485	154.823	0	NaN	NaN	0	9	0	57605.557	0	37	0	5	BAF	NI	LT+pHRodo
	3	5	1	17	89	130.397	156.14	0	0	NaN	NaN	0	NaN	NaN	NaN	NaN	NaN	89	130.397	156.14	0	NaN	NaN	0	9	0	61203.369999999995	0	37	0	5	BAF	NI	LT+pHRodo
	3	6	1	-1	115	140.348	112.493	0	0	NaN	NaN	0	NaN	NaN	NaN	NaN	NaN	115	140.348	112.493	0	NaN	NaN	0	9	0	-648.93	-1	37	0	5	control	NI	LT
	3	6	1	0	126	140.431	112.428	0	0	NaN	NaN	0	NaN	NaN	NaN	NaN	NaN	126	140.431	112.428	0	NaN	NaN	0	9	0	0	0	37	1	5	control	NI	LT
	3	6	1	1	144	141.287	113.325	0	0	NaN	NaN	0	NaN	NaN	NaN	NaN	NaN	144	141.287	113.325	0	NaN	NaN	0	9	0	3603.786	0	37	0	5	control	NI	LT
	3	6	1	2	122	140.267	112.974	0	0	NaN	NaN	0	NaN	NaN	NaN	NaN	NaN	122	140.267	112.974	0	NaN	NaN	0	9	0	7202.7199999999993	0	37	0	5	control	NI	LT
	3	6	1	3	120	139.621	112.924	0	0	NaN	NaN	0	NaN	NaN	NaN	NaN	NaN	120	139.621	112.924	0	NaN	NaN	0	9	0	10802.653	0	37	0	5	control	NI	LT
	3	6	1	4	117	138.922	113.384	0	0	NaN	NaN	0	NaN	NaN	NaN	NaN	NaN	117	138.922	113.384	0	NaN	NaN	0	9	0	14402.789999999999	0	37	0	5	control	NI	LT
	3	6	1	5	117	137.431	113.094	0	0	NaN	NaN	0	NaN	NaN	NaN	NaN	NaN	117	137.431	113.094	0	NaN	NaN	0	9	0	18003.472999999998	0	37	0	5	control	NI	LT
	3	6	1	6	113	137.686	113.456	0	0	NaN	NaN	0	NaN	NaN	NaN	NaN	NaN	113	137.686	113.456	0	NaN	NaN	0	9	0	21609.615999999998	0	37	0	5	control	NI	LT
	3	6	1	7	117	137.844	113.324	0	0	NaN	NaN	0	NaN	NaN	NaN	NaN	NaN	117	137.844	113.324	0	NaN	NaN	0	9	0	25217.693	0	37	0	5	control	NI	LT
	3	6	1	8	115	137.455	113.529	0	0	NaN	NaN	0	NaN	NaN	NaN	NaN	NaN	115	137.455	113.529	0	NaN	NaN	0	9	0	28803.59	0	37	0	5	control	NI	LT
	3	6	1	9	117	136.887	113.141	0	0	NaN	NaN	0	NaN	NaN	NaN	NaN	NaN	117	136.887	113.141	0	NaN	NaN	0	9	0	32404.426	0	37	0	5	control	NI	LT
	3	6	1	10	114	136.281	113.351	0	0	NaN	NaN	0	NaN	NaN	NaN	NaN	NaN	114	136.281	113.351	0	NaN	NaN	0	9	0	36003.736	0	37	0	5	control	NI	LT
	3	6	1	11	114	136.277	113.302	0	0	NaN	NaN	0	NaN	NaN	NaN	NaN	NaN	114	136.277	113.302	0	NaN	NaN	0	9	0	39601.706	0	37	0	5	control	NI	LT
	3	6	1	12	117	136.388	113.219	0	0	NaN	NaN	0	NaN	NaN	NaN	NaN	NaN	117	136.388	113.219	0	NaN	NaN	0	9	0	43202.78	0	37	0	5	control	NI	LT
	3	6	1	13	117	135.929	113.2	0	0	NaN	NaN	0	NaN	NaN	NaN	NaN	NaN	117	135.929	113.2	0	NaN	NaN	0	9	0	46813.43	0	37	0	5	control	NI	LT
	3	6	1	14	116	135.333	112.906	0	0	NaN	NaN	0	NaN	NaN	NaN	NaN	NaN	116	135.333	112.906	0	NaN	NaN	0	9	0	50404.689999999995	0	37	0	5	control	NI	LT
	3	6	1	15	114	135.871	113.172	0	0	NaN	NaN	0	NaN	NaN	NaN	NaN	NaN	114	135.871	113.172	0	NaN	NaN	0	9	0	54006.09	0	37	0	5	control	NI	LT
	3	6	1	16	113	135.784	113.193	0	0	NaN	NaN	0	NaN	NaN	NaN	NaN	NaN	113	135.784	113.193	0	NaN	NaN	0	9	0	57605.695999999996	0	37	0	5	control	NI	LT
	3	6	1	17	115	135.843	112.968	0	0	NaN	NaN	0	NaN	NaN	NaN	NaN	NaN	115	135.843	112.968	0	NaN	NaN	0	9	0	61203.399999999994	0	37	0	5	control	NI	LT
	3	7	1	-1	75	134.058	140.485	0	0	NaN	NaN	0	NaN	NaN	NaN	NaN	NaN	75	134.058	140.485	0	NaN	NaN	0	9	0	-646.587	0	37	0	5	IMP	EV	LT+pHRodo
	3	7	1	0	75	132.445	136.602	0	0	NaN	NaN	0	NaN	NaN	NaN	NaN	NaN	75	132.445	136.602	0	NaN	NaN	0	9	0	0	0	37	0	5	IMP	EV	LT+pHRodo
	3	7	1	1	81	131.4	136.475	0.0617284	0.0617284	134.094	137.056	5	131.407	135.92	1	134.094	137.056	76	131.399	136.511	0	NaN	NaN	6.17284	9	0	3604.537	0	37	0	5	IMP	EV	LT+pHRodo
	3	7	1	2	80	131.356	136.015	0.3125	0.3125	136.473	152.473	11	132.674	136.729	2.27273	136.473	152.473	69	131.146	135.901	0	NaN	NaN	13.75	9	0	7202.88	0	37	0	5	IMP	EV	LT+pHRodo
	3	7	1	3	80	130.969	136.064	0.4375	0.4375	136.689	125.731	12	137.565	130.761	2.91667	136.689	125.731	68	129.805	137	0	NaN	NaN	15	9	0	10802.439999999999	0	37	0	5	IMP	EV	LT+pHRodo
	3	7	1	4	77	130.957	134.949	0.727273	0.727273	135.421	135.991	20	134.131	130.963	2.8	135.421	135.991	57	129.843	136.348	0	NaN	NaN	25.974	9	0	14402.733	0	37	0	5	IMP	EV	LT+pHRodo
	3	7	1	5	77	130.539	134.746	0.818182	0.818182	132.995	143.07	26	130.432	130.442	2.42308	132.995	143.07	51	130.593	136.94	0	NaN	NaN	33.7662	9	0	18007.127	0	37	0	5	IMP	EV	LT+pHRodo
	3	7	1	6	80	130.409	134.713	0.8875	0.8875	134.064	129.349	30	130.391	131.72	2.36667	134.064	129.349	50	130.42	136.509	0	NaN	NaN	37.5	9	0	21613.693	0	37	0	5	IMP	EV	LT+pHRodo
	3	7	1	7	78	130.263	136.269	1.10256	1.10256	134.594	137.834	27	130.079	131.618	3.18519	134.594	137.834	51	130.361	138.732	0	NaN	NaN	34.6154	9	0	25221.957	0	37	0	5	IMP	EV	LT+pHRodo
	3	7	1	8	82	130.36	137.926	1.20732	1.20732	135.808	138.639	38	131.303	135.912	2.60526	135.808	138.639	44	129.546	139.666	0	NaN	NaN	46.3415	9	0	28805.447	0	37	0	5	IMP	EV	LT+pHRodo
	3	7	1	9	81	130.171	137.466	1.38272	1.38272	135.238	134.945	37	131.452	135.273	3.02703	135.238	134.945	44	129.094	139.311	0	NaN	NaN	45.679	9	0	32407.752999999997	0	37	0	5	IMP	EV	LT+pHRodo
	3	7	1	10	80	130.206	134.643	1.4125	1.4125	135.528	137.318	42	130.383	131.769	2.69048	135.528	137.318	38	130.009	137.819	0	NaN	NaN	52.5	9	0	36007.282999999996	0	37	0	5	IMP	EV	LT+pHRodo
	3	7	1	11	82	129.985	137.924	1.15854	1.15854	136.356	135.956	39	130.989	136.868	2.4359	136.356	135.956	43	129.074	138.881	0	NaN	NaN	47.561	9	0	39603.767	0	37	0	5	IMP	EV	LT+pHRodo
	3	7	1	12	80	130.079	137.97	1.2375	1.2375	136.571	142.449	35	131.425	136.576	2.82857	136.571	142.449	45	129.032	139.054	0	NaN	NaN	43.75	9	0	43203.78	0	37	0	5	IMP	EV	LT+pHRodo
	3	7	1	13	78	130.305	137.129	1.32051	1.32051	137.347	139.31	31	132.444	137.105	3.32258	137.347	139.31	47	128.893	137.144	0	NaN	NaN	39.7436	9	0	46815.117	0	37	0	5	IMP	EV	LT+pHRodo
	3	7	1	14	74	130.091	141.638	1.60811	1.60811	136.56	142.107	33	130.006	137.836	3.60606	136.56	142.107	41	130.159	144.699	0	NaN	NaN	44.5946	9	0	50406.487	0	37	0	5	IMP	EV	LT+pHRodo
	3	7	1	15	73	130.302	140.559	1.50685	1.50685	136.412	149.148	35	130.889	137.412	3.14286	136.412	149.148	38	129.762	143.459	0	NaN	NaN	47.9452	9	0	54006.967	0	37	0	5	IMP	EV	LT+pHRodo
	3	7	1	16	74	130.473	142.506	1.71622	1.71622	135.802	145.387	39	130.235	136.14	3.25641	135.802	145.387	35	130.739	149.599	0	NaN	NaN	52.7027	9	0	57606.013	0	37	0	5	IMP	EV	LT+pHRodo
	3	7	1	17	72	130.333	140.971	2.11111	2.11111	135.057	145.67	38	130.685	140.1	4	135.057	145.67	34	129.939	141.945	0	NaN	NaN	52.7778	9	0	61204.136999999995	0	37	0	5	IMP	EV	LT+pHRodo
	3	8	1	-1	124	135.491	130.203	0	0	NaN	NaN	0	NaN	NaN	NaN	NaN	NaN	124	135.491	130.203	0	NaN	NaN	0	9	0	-646.60399999999993	0	37	0	5	control	EV	LT+pHRodo
	3	8	1	0	124	134.449	132.733	0	0	NaN	NaN	0	NaN	NaN	NaN	NaN	NaN	124	134.449	132.733	0	NaN	NaN	0	9	0	0	0	37	0	5	control	EV	LT+pHRodo
	3	8	1	1	128	132.736	138.079	0.046875	0.046875	144.387	153.742	4	138.031	148.489	1.5	144.387	153.742	124	132.565	137.743	0	NaN	NaN	3.125	9	0	3604.2729999999997	0	37	0	5	control	EV	LT+pHRodo
	3	8	1	2	126	132.149	143.007	0.0952381	0.0952381	145.342	151.811	5	145.809	150.875	2.4	145.342	151.811	121	131.584	142.682	0	NaN	NaN	3.96825	9	0	7202.536	0	37	0	5	control	EV	LT+pHRodo
	3	8	1	3	121	132.014	145.656	0.0909091	0.0909091	145.29	143.133	8	138.725	147.237	1.375	145.29	143.133	113	131.539	145.544	0	NaN	NaN	6.61157	9	0	10802.172999999999	0	37	0	5	control	EV	LT+pHRodo
	3	8	1	4	126	131.272	146.824	0.150794	0.150794	140.912	150.894	15	133.718	147.398	1.26667	140.912	150.894	111	130.942	146.746	0	NaN	NaN	11.9048	9	0	14402.436	0	37	0	5	control	EV	LT+pHRodo
	3	8	1	5	127	130.632	146.66	0.220472	0.220472	138.905	155.097	19	135.891	147.835	1.47368	138.905	155.097	108	129.707	146.453	0	NaN	NaN	14.9606	9	0	18007.77	0	37	0	5	control	EV	LT+pHRodo
	3	8	1	6	128	130.42	148.795	0.421875	0.421875	139.682	175.285	31	133.482	149.245	1.74194	139.682	175.285	97	129.442	148.651	0	NaN	NaN	24.2188	9	0	21613.956	0	37	0	5	control	EV	LT+pHRodo
	3	8	1	7	122	130.218	150.431	0.254098	0.254098	138.93	182.398	20	133.069	153.989	1.55	138.93	182.398	102	129.658	149.734	0	NaN	NaN	16.3934	9	0	25221.753	0	37	0	5	control	EV	LT+pHRodo
	3	8	1	8	125	130.318	149.039	0.328	0.328	139.947	193.234	27	134.005	155.347	1.51852	139.947	193.234	98	129.302	147.301	0	NaN	NaN	21.6	9	0	28805.525999999998	0	37	0	5	control	EV	LT+pHRodo
	3	8	1	9	121	130.454	150.099	0.280992	0.280992	140.496	169.236	24	133.079	151.449	1.41667	140.496	169.236	97	129.804	149.765	0	NaN	NaN	19.8347	9	0	32407.862999999998	0	37	0	5	control	EV	LT+pHRodo
	3	8	1	10	117	130.331	149.788	0.34188	0.34188	139.919	177.74	31	133.102	151.117	1.29032	139.919	177.74	86	129.333	149.309	0	NaN	NaN	26.4957	9	0	36007.545999999995	0	37	0	5	control	EV	LT+pHRodo
	3	8	1	11	118	130.346	149.751	0.423729	0.423729	139.556	180.373	26	134.766	155.825	1.92308	139.556	180.373	92	129.096	148.034	0	NaN	NaN	22.0339	9	0	39603.846	0	37	0	5	control	EV	LT+pHRodo
	3	8	1	12	109	130.985	152.65	0.477064	0.477064	138.125	175.194	31	133.273	154.43	1.67742	138.125	175.194	78	130.076	151.943	0	NaN	NaN	28.4404	9	0	43203.89	0	37	0	5	control	EV	LT+pHRodo
	3	8	1	13	104	130.68	153.747	0.528846	0.528846	140.326	179.067	38	133.446	154.14	1.44737	140.326	179.067	66	129.087	153.521	0	NaN	NaN	36.5385	9	0	46815.195999999996	0	37	0	5	control	EV	LT+pHRodo
	3	8	1	14	100	130.584	155.654	0.48	0.48	136.133	184.817	30	134.763	162.922	1.6	136.133	184.817	70	128.793	152.539	0	NaN	NaN	30	9	0	50405.956	0	37	0	5	control	EV	LT+pHRodo
	3	8	1	15	90	131.289	157.083	0.577778	0.577778	136.595	179.935	30	134.888	159.076	1.73333	136.595	179.935	60	129.489	156.087	0	NaN	NaN	33.3333	9	0	54007.11	0	37	0	5	control	EV	LT+pHRodo
	3	8	1	16	90	131.097	156.157	0.611111	0.611111	136.569	167.801	29	135.944	161.661	1.89655	136.569	167.801	61	128.793	153.541	0	NaN	NaN	32.2222	9	0	57606.06	0	37	0	5	control	EV	LT+pHRodo
	3	8	1	17	80	131.507	155.885	0.4375	0.4375	142.301	184.039	21	136.276	160.397	1.66667	142.301	184.039	59	129.809	154.279	0	NaN	NaN	26.25	9	0	61204.259999999995	0	37	0	5	control	EV	LT+pHRodo
	3	9	1	-1	176	134.5	129.454	0	0	NaN	NaN	0	NaN	NaN	NaN	NaN	NaN	176	134.5	129.454	0	NaN	NaN	0	9	0	-645.654	0	37	0	5	BAF	EV	LT+pHRodo
	3	9	1	0	172	133.601	132.136	0	0	NaN	NaN	0	NaN	NaN	NaN	NaN	NaN	172	133.601	132.136	0	NaN	NaN	0	9	0	0	0	37	0	5	BAF	EV	LT+pHRodo
	3	9	1	1	141	133.26	146.007	0.0070922	0.0070922	120.75	119.75	1	139.822	144.348	1	120.75	119.75	140	133.213	146.019	0	NaN	NaN	0.70922	9	0	3605.096	0	37	0	5	BAF	EV	LT+pHRodo
	3	9	1	2	136	132.96	152.305	0.0882353	0.0882353	141.805	171.101	6	142.649	179.045	2	141.805	171.101	130	132.513	151.071	0	NaN	NaN	4.41176	9	0	7202.643	0	37	0	5	BAF	EV	LT+pHRodo
	3	9	1	3	136	132.063	155.583	0.213235	0.213235	138.642	173.501	13	136.112	166.151	2.23077	138.642	173.501	123	131.634	154.466	0	NaN	NaN	9.55882	9	0	10800.706	0	37	0	5	BAF	EV	LT+pHRodo
	3	9	1	4	136	131.183	156.023	0.191176	0.191176	135.7	174.439	17	138.07	171.349	1.52941	135.7	174.439	119	130.199	153.834	0	NaN	NaN	12.5	9	0	14399.376	0	37	0	5	BAF	EV	LT+pHRodo
	3	9	1	5	136	131.161	160.585	0.176471	0.176471	136.091	166.156	15	135.239	167.732	1.6	136.091	166.156	121	130.656	159.699	0	NaN	NaN	11.0294	9	0	18007.923	0	37	0	5	BAF	EV	LT+pHRodo
	3	9	1	6	138	130.595	164.442	0.23913	0.23913	133.897	172.946	22	133.342	170.598	1.5	133.897	172.946	116	130.073	163.274	0	NaN	NaN	15.942	9	0	21620.413	0	37	0	5	BAF	EV	LT+pHRodo
	3	9	1	7	136	130.535	164.529	0.242647	0.242647	136.491	175.799	19	138.003	176.044	1.73684	136.491	175.799	117	129.322	162.659	0	NaN	NaN	13.9706	9	0	25228.693	0	37	0	5	BAF	EV	LT+pHRodo
	3	9	1	8	139	130.446	165.671	0.330935	0.330935	136.295	184.452	26	134.334	171.395	1.76923	136.295	184.452	113	129.552	164.353	0	NaN	NaN	18.705	9	0	28810.766	0	37	0	5	BAF	EV	LT+pHRodo
	3	9	1	9	139	129.995	164.396	0.359712	0.359712	137.722	182.397	25	135.718	177.288	2	137.722	182.397	114	128.74	161.569	0	NaN	NaN	17.9856	9	0	32412.775999999998	0	37	0	5	BAF	EV	LT+pHRodo
	3	9	1	10	137	130.097	166.708	0.357664	0.357664	134.245	174.461	30	133.561	174.431	1.63333	134.245	174.461	107	129.126	164.542	0	NaN	NaN	21.8978	9	0	36014.176	0	37	0	5	BAF	EV	LT+pHRodo
	3	9	1	11	138	130.25	163.881	0.391304	0.391304	133.423	169.666	31	135.185	177.544	1.74194	133.423	169.666	107	128.82	159.922	0	NaN	NaN	22.4638	9	0	39608.369999999995	0	37	0	5	BAF	EV	LT+pHRodo
	3	9	1	12	139	130.297	164.795	0.366906	0.366906	134.529	170.201	27	132.006	165.647	1.88889	134.529	170.201	112	129.885	164.59	0	NaN	NaN	19.4245	9	0	43211.11	0	37	0	5	BAF	EV	LT+pHRodo
	3	9	1	13	136	130.613	165.703	0.419118	0.419118	137.491	174.627	24	133.086	165.603	2.375	137.491	174.627	112	130.084	165.725	0	NaN	NaN	17.6471	9	0	46815.99	0	37	0	5	BAF	EV	LT+pHRodo
	3	9	1	14	131	130.362	161.979	0.396947	0.396947	136.036	188.405	23	134.759	172.511	2.26087	136.036	188.405	108	129.426	159.737	0	NaN	NaN	17.5573	9	0	50408.67	0	37	0	5	BAF	EV	LT+pHRodo
	3	9	1	15	134	130.089	161.762	0.492537	0.492537	136.487	171.378	24	133.747	168.61	2.75	136.487	171.378	110	129.291	160.268	0	NaN	NaN	17.9104	9	0	54013.393	0	37	0	5	BAF	EV	LT+pHRodo
	3	9	1	16	132	130.252	160.447	0.318182	0.318182	136.687	170.905	25	133.772	169.578	1.68	136.687	170.905	107	129.43	158.314	0	NaN	NaN	18.9394	9	0	57605.526	0	37	0	5	BAF	EV	LT+pHRodo
	3	9	1	17	132	130.404	162.702	0.507576	0.507576	137.142	172.748	32	132.492	168.656	2.09375	137.142	172.748	100	129.735	160.797	0	NaN	NaN	24.2424	9	0	61205.195999999996	0	37	0	5	BAF	EV	LT+pHRodo
	3	10	1	-1	147	150.081	113.581	0	0	NaN	NaN	0	NaN	NaN	NaN	NaN	NaN	147	150.081	113.581	0	NaN	NaN	0	9	0	-645.294	0	37	0	5	control	EV	LT
	3	10	1	0	168	147.775	113.637	0	0	NaN	NaN	0	NaN	NaN	NaN	NaN	NaN	168	147.775	113.637	0	NaN	NaN	0	9	0	0	0	37	0	5	control	EV	LT
	3	10	1	1	152	147.155	113.828	0.493421	0.493421	174.299	115.285	16	165.014	115.231	4.6875	174.299	115.285	136	145.054	113.663	0	NaN	NaN	10.5263	9	0	3605.3959999999997	0	37	0	5	control	EV	LT
	3	10	1	2	149	147.953	113.528	1.24832	1.24832	166.197	115.529	38	158.109	115.269	4.89474	166.197	115.529	111	144.476	112.932	0	NaN	NaN	25.5034	9	0	7203.036	0	37	0	5	control	EV	LT
	3	10	1	3	146	146.988	113.689	1.89041	1.89041	162.718	114.746	46	154.205	114.556	6	162.718	114.746	100	143.668	113.29	0	NaN	NaN	31.5068	9	0	10801.082999999999	0	37	0	5	control	EV	LT
	3	10	1	4	145	147.334	113.725	2.31724	2.31724	164.925	114.739	58	152.527	114.189	5.7931	164.925	114.739	87	143.873	113.415	0	NaN	NaN	40	9	0	14399.519999999999	0	37	0	5	control	EV	LT
	3	10	1	5	145	147.478	113.771	3.14483	3.14483	166.451	114.556	66	152.34	113.736	6.90909	166.451	114.556	79	143.416	113.799	0	NaN	NaN	45.5172	9	0	18008.376	0	37	0	5	control	EV	LT
	3	10	1	6	135	145.278	113.643	2.74815	2.74815	162.806	115.172	52	152.829	114.558	7.13462	162.806	115.172	83	140.547	113.07	0	NaN	NaN	38.5185	9	0	21621.07	0	37	0	5	control	EV	LT
	3	10	1	7	144	146.692	113.582	2.73611	2.73611	167.671	115.174	60	154.689	114.463	6.56667	167.671	115.174	84	140.98	112.953	0	NaN	NaN	41.6667	9	0	25229.336	0	37	0	5	control	EV	LT
	3	10	1	8	148	146.685	113.493	2.81757	2.81757	165.539	114.919	67	154.96	114.163	6.22388	165.539	114.919	81	139.841	112.939	0	NaN	NaN	45.2703	9	0	28810.845999999998	0	37	0	5	control	EV	LT
	3	10	1	9	147	145.466	113.355	3.08163	3.08163	166.58	114.913	70	152.546	114.007	6.47143	166.58	114.913	77	139.03	112.762	0	NaN	NaN	47.619	9	0	32413.446	0	37	0	5	control	EV	LT
	3	10	1	10	147	146.076	113.573	3.10884	3.10884	165.265	114.756	78	151.857	114.412	5.85897	165.265	114.756	69	139.542	112.624	0	NaN	NaN	53.0612	9	0	36014.566	0	37	0	5	control	EV	LT
	3	10	1	11	148	145.131	113.454	3.16216	3.16216	163.104	115.063	80	151.865	114.506	5.85	163.104	115.063	68	137.21	112.215	0	NaN	NaN	54.0541	9	0	39608.742999999995	0	37	0	5	control	EV	LT
	3	10	1	12	149	144.177	113.35	2.66443	2.66443	163.833	114.815	72	150.147	114.292	5.51389	163.833	114.815	77	138.595	112.47	0	NaN	NaN	48.3221	9	0	43212.096	0	37	0	5	control	EV	LT
	3	10	1	13	147	145.256	113.624	3.55102	3.55102	163.788	115.131	71	151.957	114.258	7.35211	163.788	115.131	76	138.996	113.032	0	NaN	NaN	48.2993	9	0	46816.443	0	37	0	5	control	EV	LT
	3	10	1	14	147	144.713	113.533	2.95918	2.95918	167.104	115.376	79	150.624	114.433	5.50633	167.104	115.376	68	137.847	112.488	0	NaN	NaN	53.7415	9	0	50409.39	0	37	0	5	control	EV	LT
	3	10	1	15	145	144.769	113.668	3.42759	3.42759	163.76	114.822	74	148.131	114	6.71622	163.76	114.822	71	141.266	113.322	0	NaN	NaN	51.0345	9	0	54013.986	0	37	0	5	control	EV	LT
	3	10	1	16	143	144.315	113.518	3.00699	3.00699	166.674	114.316	76	148.813	113.654	5.65789	166.674	114.316	67	139.212	113.365	0	NaN	NaN	53.1469	9	0	57605.856	0	37	0	5	control	EV	LT
	3	10	1	17	141	143.797	113.557	3.24113	3.24113	164.172	115.119	71	149.544	114.109	6.43662	164.172	115.119	70	137.968	112.998	0	NaN	NaN	50.3546	9	0	61205.509999999995	0	37	0	5	control	EV	LT
	4	3	1	-1	140	135.564	122.847	0	0	NaN	NaN	0	NaN	NaN	NaN	NaN	NaN	140	135.564	122.847	0	NaN	NaN	0	9	0	-648.443	-1	37	0	5	control	NI	LT+pHRodo
	4	3	1	0	365	134.63	121.329	0	0	NaN	NaN	0	NaN	NaN	NaN	NaN	NaN	365	134.63	121.329	0	NaN	NaN	0	9	0	0	0	37	0	5	control	NI	LT+pHRodo
	4	3	1	1	290	135.804	126.915	0	0	NaN	NaN	0	NaN	NaN	NaN	NaN	NaN	290	135.804	126.915	0	NaN	NaN	0	9	0	3602.714	0	37	0	5	control	NI	LT+pHRodo
	4	3	1	2	295	136.095	131.612	0	0	NaN	NaN	0	NaN	NaN	NaN	NaN	NaN	295	136.095	131.612	0	NaN	NaN	0	9	0	7202.1939999999995	0	37	0	5	control	NI	LT+pHRodo
	4	3	1	3	289	136.302	135.529	0	0	NaN	NaN	0	NaN	NaN	NaN	NaN	NaN	289	136.302	135.529	0	NaN	NaN	0	9	0	10802.173999999999	0	37	0	5	control	NI	LT+pHRodo
	4	3	1	4	293	135.839	139.013	0	0	NaN	NaN	0	NaN	NaN	NaN	NaN	NaN	293	135.839	139.013	0	NaN	NaN	0	9	0	14402.653999999999	0	37	0	5	control	NI	LT+pHRodo
	4	3	1	5	291	135.96	140.219	0	0	NaN	NaN	0	NaN	NaN	NaN	NaN	NaN	291	135.96	140.219	0	NaN	NaN	0	9	0	18002.399999999998	0	37	0	5	control	NI	LT+pHRodo
	4	3	1	6	296	135.658	141.439	0	0	NaN	NaN	0	NaN	NaN	NaN	NaN	NaN	296	135.658	141.439	0	NaN	NaN	0	9	0	21603.567	0	37	0	5	control	NI	LT+pHRodo
	4	3	1	7	288	135.453	142.867	0	0	NaN	NaN	0	NaN	NaN	NaN	NaN	NaN	288	135.453	142.867	0	NaN	NaN	0	9	0	25212.596999999998	0	37	0	5	control	NI	LT+pHRodo
	4	3	1	8	285	135.662	143.851	0	0	NaN	NaN	0	NaN	NaN	NaN	NaN	NaN	285	135.662	143.851	0	NaN	NaN	0	9	0	28803.216999999997	0	37	0	5	control	NI	LT+pHRodo
	4	3	1	9	285	135.737	145.34	0	0	NaN	NaN	0	NaN	NaN	NaN	NaN	NaN	285	135.737	145.34	0	NaN	NaN	0	9	0	32402.87	0	37	0	5	control	NI	LT+pHRodo
	4	3	1	10	281	135.06	144.899	0	0	NaN	NaN	0	NaN	NaN	NaN	NaN	NaN	281	135.06	144.899	0	NaN	NaN	0	9	0	36002.71	0	37	0	5	control	NI	LT+pHRodo
	4	3	1	11	279	135.01	146.857	0	0	NaN	NaN	0	NaN	NaN	NaN	NaN	NaN	279	135.01	146.857	0	NaN	NaN	0	9	0	39601.537	0	37	0	5	control	NI	LT+pHRodo
	4	3	1	12	277	134.986	146.783	0	0	NaN	NaN	0	NaN	NaN	NaN	NaN	NaN	277	134.986	146.783	0	NaN	NaN	0	9	0	43202.064	0	37	0	5	control	NI	LT+pHRodo
	4	3	1	13	279	134.697	147.63	0	0	NaN	NaN	0	NaN	NaN	NaN	NaN	NaN	279	134.697	147.63	0	NaN	NaN	0	9	0	46810.687	0	37	0	5	control	NI	LT+pHRodo
	4	3	1	14	272	135.208	147.84	0	0	NaN	NaN	0	NaN	NaN	NaN	NaN	NaN	272	135.208	147.84	0	NaN	NaN	0	9	0	50402.149999999994	0	37	0	5	control	NI	LT+pHRodo
	4	3	1	15	269	135.039	150.022	0	0	NaN	NaN	0	NaN	NaN	NaN	NaN	NaN	269	135.039	150.022	0	NaN	NaN	0	9	0	54001.96	0	37	0	5	control	NI	LT+pHRodo
	4	3	1	16	264	135.11	151.795	0	0	NaN	NaN	0	NaN	NaN	NaN	NaN	NaN	264	135.11	151.795	0	NaN	NaN	0	9	0	57602.284	0	37	0	5	control	NI	LT+pHRodo
	4	3	1	17	254	135.39	151.328	0	0	NaN	NaN	0	NaN	NaN	NaN	NaN	NaN	254	135.39	151.328	0	NaN	NaN	0	9	0	61202.293999999994	0	37	0	5	control	NI	LT+pHRodo
	4	4	1	-1	303	133.577	122.578	0	0	NaN	NaN	0	NaN	NaN	NaN	NaN	NaN	303	133.577	122.578	0	NaN	NaN	0	9	0	-648.693	-1	37	0	5	IMP	NI	LT+pHRodo
	4	4	1	0	296	132.907	122.45	0	0	NaN	NaN	0	NaN	NaN	NaN	NaN	NaN	296	132.907	122.45	0	NaN	NaN	0	9	0	0	0	37	0	5	IMP	NI	LT+pHRodo
	4	4	1	1	293	132.966	124.826	0	0	NaN	NaN	0	NaN	NaN	NaN	NaN	NaN	293	132.966	124.826	0	NaN	NaN	0	9	0	3603.3669999999997	0	37	0	5	IMP	NI	LT+pHRodo
	4	4	1	2	294	132.526	125.418	0	0	NaN	NaN	0	NaN	NaN	NaN	NaN	NaN	294	132.526	125.418	0	NaN	NaN	0	9	0	7202.007	0	37	0	5	IMP	NI	LT+pHRodo
	4	4	1	3	299	131.966	126.819	0	0	NaN	NaN	0	NaN	NaN	NaN	NaN	NaN	299	131.966	126.819	0	NaN	NaN	0	9	0	10802.33	0	37	0	5	IMP	NI	LT+pHRodo
	4	4	1	4	298	131.796	128.103	0	0	NaN	NaN	0	NaN	NaN	NaN	NaN	NaN	298	131.796	128.103	0	NaN	NaN	0	9	0	14403.043	0	37	0	5	IMP	NI	LT+pHRodo
	4	4	1	5	297	131.254	129	0	0	NaN	NaN	0	NaN	NaN	NaN	NaN	NaN	297	131.254	129	0	NaN	NaN	0	9	0	18002.993	0	37	0	5	IMP	NI	LT+pHRodo
	4	4	1	6	294	131.329	129.425	0	0	NaN	NaN	0	NaN	NaN	NaN	NaN	NaN	294	131.329	129.425	0	NaN	NaN	0	9	0	21604.55	0	37	0	5	IMP	NI	LT+pHRodo
	4	4	1	7	288	131.164	129.152	0	0	NaN	NaN	0	NaN	NaN	NaN	NaN	NaN	288	131.164	129.152	0	NaN	NaN	0	9	0	25214.547	0	37	0	5	IMP	NI	LT+pHRodo
	4	4	1	8	290	130.992	130.512	0	0	NaN	NaN	0	NaN	NaN	NaN	NaN	NaN	290	130.992	130.512	0	NaN	NaN	0	9	0	28803.809999999998	0	37	0	5	IMP	NI	LT+pHRodo
	4	4	1	9	280	131.06	130.139	0	0	NaN	NaN	0	NaN	NaN	NaN	NaN	NaN	280	131.06	130.139	0	NaN	NaN	0	9	0	32403.539999999997	0	37	0	5	IMP	NI	LT+pHRodo
	4	4	1	10	273	130.96	131.616	0	0	NaN	NaN	0	NaN	NaN	NaN	NaN	NaN	273	130.96	131.616	0	NaN	NaN	0	9	0	36003.21	0	37	0	5	IMP	NI	LT+pHRodo
	4	4	1	11	263	131.206	133.05	0	0	NaN	NaN	0	NaN	NaN	NaN	NaN	NaN	263	131.206	133.05	0	NaN	NaN	0	9	0	39601.257	0	37	0	5	IMP	NI	LT+pHRodo
	4	4	1	12	247	131.352	133.368	0	0	NaN	NaN	0	NaN	NaN	NaN	NaN	NaN	247	131.352	133.368	0	NaN	NaN	0	9	0	43202.017	0	37	0	5	IMP	NI	LT+pHRodo
	4	4	1	13	241	131.328	133.067	0	0	NaN	NaN	0	NaN	NaN	NaN	NaN	NaN	241	131.328	133.067	0	NaN	NaN	0	9	0	46812.123	0	37	0	5	IMP	NI	LT+pHRodo
	4	4	1	14	237	131.172	133.817	0	0	NaN	NaN	0	NaN	NaN	NaN	NaN	NaN	237	131.172	133.817	0	NaN	NaN	0	9	0	50402.962999999996	0	37	0	5	IMP	NI	LT+pHRodo
	4	4	1	15	230	130.967	134.173	0	0	NaN	NaN	0	NaN	NaN	NaN	NaN	NaN	230	130.967	134.173	0	NaN	NaN	0	9	0	54003.443	0	37	0	5	IMP	NI	LT+pHRodo
	4	4	1	16	216	131.138	135.233	0	0	NaN	NaN	0	NaN	NaN	NaN	NaN	NaN	216	131.138	135.233	0	NaN	NaN	0	9	0	57603.64	0	37	0	5	IMP	NI	LT+pHRodo
	4	4	1	17	204	131.241	135.96	0	0	NaN	NaN	0	NaN	NaN	NaN	NaN	NaN	204	131.241	135.96	0	NaN	NaN	0	9	0	61203.123	0	37	0	5	IMP	NI	LT+pHRodo
	4	5	1	-1	248	137.564	124.346	0	0	NaN	NaN	0	NaN	NaN	NaN	NaN	NaN	248	137.564	124.346	0	NaN	NaN	0	9	0	-648.756	-1	37	0	5	BAF	NI	LT+pHRodo
	4	5	1	0	285	136.057	125.553	0	0	NaN	NaN	0	NaN	NaN	NaN	NaN	NaN	285	136.057	125.553	0	NaN	NaN	0	9	0	0	0	37	0	5	BAF	NI	LT+pHRodo
	4	5	1	1	235	135.351	134.339	0	0	NaN	NaN	0	NaN	NaN	NaN	NaN	NaN	235	135.351	134.339	0	NaN	NaN	0	9	0	3603.647	0	37	0	5	BAF	NI	LT+pHRodo
	4	5	1	2	233	135.304	138.942	0	0	NaN	NaN	0	NaN	NaN	NaN	NaN	NaN	233	135.304	138.942	0	NaN	NaN	0	9	0	7202.7699999999995	0	37	0	5	BAF	NI	LT+pHRodo
	4	5	1	3	233	134.693	142.274	0	0	NaN	NaN	0	NaN	NaN	NaN	NaN	NaN	233	134.693	142.274	0	NaN	NaN	0	9	0	10802.72	0	37	0	5	BAF	NI	LT+pHRodo
	4	5	1	4	231	134.056	146.158	0	0	NaN	NaN	0	NaN	NaN	NaN	NaN	NaN	231	134.056	146.158	0	NaN	NaN	0	9	0	14403.199999999999	0	37	0	5	BAF	NI	LT+pHRodo
	4	5	1	5	233	134.04	148.501	0	0	NaN	NaN	0	NaN	NaN	NaN	NaN	NaN	233	134.04	148.501	0	NaN	NaN	0	9	0	18003.739999999998	0	37	0	5	BAF	NI	LT+pHRodo
	4	5	1	6	233	133.571	152.971	0	0	NaN	NaN	0	NaN	NaN	NaN	NaN	NaN	233	133.571	152.971	0	NaN	NaN	0	9	0	21608.48	0	37	0	5	BAF	NI	LT+pHRodo
	4	5	1	7	230	133.478	152.229	0	0	NaN	NaN	0	NaN	NaN	NaN	NaN	NaN	230	133.478	152.229	0	NaN	NaN	0	9	0	25217.134	0	37	0	5	BAF	NI	LT+pHRodo
	4	5	1	8	226	133.231	156.368	0	0	NaN	NaN	0	NaN	NaN	NaN	NaN	NaN	226	133.231	156.368	0	NaN	NaN	0	9	0	28804.12	0	37	0	5	BAF	NI	LT+pHRodo
	4	5	1	9	231	133.21	154.745	0	0	NaN	NaN	0	NaN	NaN	NaN	NaN	NaN	231	133.21	154.745	0	NaN	NaN	0	9	0	32404.739999999998	0	37	0	5	BAF	NI	LT+pHRodo
	4	5	1	10	231	132.874	155.411	0	0	NaN	NaN	0	NaN	NaN	NaN	NaN	NaN	231	132.874	155.411	0	NaN	NaN	0	9	0	36004.144	0	37	0	5	BAF	NI	LT+pHRodo
	4	5	1	11	226	132.931	156.651	0	0	NaN	NaN	0	NaN	NaN	NaN	NaN	NaN	226	132.931	156.651	0	NaN	NaN	0	9	0	39602.13	0	37	0	5	BAF	NI	LT+pHRodo
	4	5	1	12	220	132.748	157.07	0	0	NaN	NaN	0	NaN	NaN	NaN	NaN	NaN	220	132.748	157.07	0	NaN	NaN	0	9	0	43202.64	0	37	0	5	BAF	NI	LT+pHRodo
	4	5	1	13	219	132.815	158.604	0	0	NaN	NaN	0	NaN	NaN	NaN	NaN	NaN	219	132.815	158.604	0	NaN	NaN	0	9	0	46813.259999999995	0	37	0	5	BAF	NI	LT+pHRodo
	4	5	1	14	215	133.02	158.68	0	0	NaN	NaN	0	NaN	NaN	NaN	NaN	NaN	215	133.02	158.68	0	NaN	NaN	0	9	0	50404.63	0	37	0	5	BAF	NI	LT+pHRodo
	4	5	1	15	213	132.807	162.032	0	0	NaN	NaN	0	NaN	NaN	NaN	NaN	NaN	213	132.807	162.032	0	NaN	NaN	0	9	0	54005.75	0	37	0	5	BAF	NI	LT+pHRodo
	4	5	1	16	197	133.051	162.691	0	0	NaN	NaN	0	NaN	NaN	NaN	NaN	NaN	197	133.051	162.691	0	NaN	NaN	0	9	0	57605.574	0	37	0	5	BAF	NI	LT+pHRodo
	4	5	1	17	189	133.187	162.14	0	0	NaN	NaN	0	NaN	NaN	NaN	NaN	NaN	189	133.187	162.14	0	NaN	NaN	0	9	0	61203.416999999994	0	37	0	5	BAF	NI	LT+pHRodo
	4	6	1	-1	180	142.864	113.067	0	0	NaN	NaN	0	NaN	NaN	NaN	NaN	NaN	180	142.864	113.067	0	NaN	NaN	0	9	0	-648.947	-1	37	0	5	control	NI	LT
	4	6	1	0	188	141.912	112.948	0	0	NaN	NaN	0	NaN	NaN	NaN	NaN	NaN	188	141.912	112.948	0	NaN	NaN	0	9	0	0	0	37	1	5	control	NI	LT
	4	6	1	1	185	142.787	113.326	0	0	NaN	NaN	0	NaN	NaN	NaN	NaN	NaN	185	142.787	113.326	0	NaN	NaN	0	9	0	3604.1	0	37	0	5	control	NI	LT
	4	6	1	2	173	143.917	113.289	0	0	NaN	NaN	0	NaN	NaN	NaN	NaN	NaN	173	143.917	113.289	0	NaN	NaN	0	9	0	7202.7699999999995	0	37	0	5	control	NI	LT
	4	6	1	3	175	143.838	113.143	0	0	NaN	NaN	0	NaN	NaN	NaN	NaN	NaN	175	143.838	113.143	0	NaN	NaN	0	9	0	10802.703	0	37	0	5	control	NI	LT
	4	6	1	4	171	144.2	113.221	0	0	NaN	NaN	0	NaN	NaN	NaN	NaN	NaN	171	144.2	113.221	0	NaN	NaN	0	9	0	14402.81	0	37	0	5	control	NI	LT
	4	6	1	5	174	147.245	113.116	0	0	NaN	NaN	0	NaN	NaN	NaN	NaN	NaN	174	147.245	113.116	0	NaN	NaN	0	9	0	18003.46	0	37	0	5	control	NI	LT
	4	6	1	6	178	145.094	112.908	0	0	NaN	NaN	0	NaN	NaN	NaN	NaN	NaN	178	145.094	112.908	0	NaN	NaN	0	9	0	21609.71	0	37	0	5	control	NI	LT
	4	6	1	7	182	144.221	112.792	0	0	NaN	NaN	0	NaN	NaN	NaN	NaN	NaN	182	144.221	112.792	0	NaN	NaN	0	9	0	25218.146	0	37	0	5	control	NI	LT
	4	6	1	8	179	144.006	112.845	0	0	NaN	NaN	0	NaN	NaN	NaN	NaN	NaN	179	144.006	112.845	0	NaN	NaN	0	9	0	28803.636	0	37	0	5	control	NI	LT
	4	6	1	9	179	143.842	112.703	0	0	NaN	NaN	0	NaN	NaN	NaN	NaN	NaN	179	143.842	112.703	0	NaN	NaN	0	9	0	32404.443	0	37	0	5	control	NI	LT
	4	6	1	10	178	143.579	112.7	0	0	NaN	NaN	0	NaN	NaN	NaN	NaN	NaN	178	143.579	112.7	0	NaN	NaN	0	9	0	36003.799999999996	0	37	0	5	control	NI	LT
	4	6	1	11	178	143.373	112.746	0	0	NaN	NaN	0	NaN	NaN	NaN	NaN	NaN	178	143.373	112.746	0	NaN	NaN	0	9	0	39601.753	0	37	0	5	control	NI	LT
	4	6	1	12	178	142.914	112.672	0	0	NaN	NaN	0	NaN	NaN	NaN	NaN	NaN	178	142.914	112.672	0	NaN	NaN	0	9	0	43202.856	0	37	0	5	control	NI	LT
	4	6	1	13	178	142.548	112.692	0	0	NaN	NaN	0	NaN	NaN	NaN	NaN	NaN	178	142.548	112.692	0	NaN	NaN	0	9	0	46813.54	0	37	0	5	control	NI	LT
	4	6	1	14	177	142.74	112.591	0	0	NaN	NaN	0	NaN	NaN	NaN	NaN	NaN	177	142.74	112.591	0	NaN	NaN	0	9	0	50404.893	0	37	0	5	control	NI	LT
	4	6	1	15	175	142.662	112.809	0	0	NaN	NaN	0	NaN	NaN	NaN	NaN	NaN	175	142.662	112.809	0	NaN	NaN	0	9	0	54006.14	0	37	0	5	control	NI	LT
	4	6	1	16	171	142.32	112.645	0	0	NaN	NaN	0	NaN	NaN	NaN	NaN	NaN	171	142.32	112.645	0	NaN	NaN	0	9	0	57605.712999999996	0	37	0	5	control	NI	LT
	4	6	1	17	170	142.401	112.624	0	0	NaN	NaN	0	NaN	NaN	NaN	NaN	NaN	170	142.401	112.624	0	NaN	NaN	0	9	0	61203.479999999996	0	37	0	5	control	NI	LT
	4	7	1	-1	205	132.056	121.89	0	0	NaN	NaN	0	NaN	NaN	NaN	NaN	NaN	205	132.056	121.89	0	NaN	NaN	0	9	0	-646.963	0	37	0	5	IMP	EV	LT+pHRodo
	4	7	1	0	190	131.93	123.223	0	0	NaN	NaN	0	NaN	NaN	NaN	NaN	NaN	190	131.93	123.223	0	NaN	NaN	0	9	0	0	0	37	0	5	IMP	EV	LT+pHRodo
	4	7	1	1	172	132.199	125.513	0.0930233	0.0930233	145.164	125.922	9	142.38	142.414	1.77778	145.164	125.922	163	131.637	124.58	0	NaN	NaN	5.23256	9	0	3604.1299999999997	0	37	0	5	IMP	EV	LT+pHRodo
	4	7	1	2	171	131.788	126.305	0.152047	0.152047	131.999	119.934	17	135.4	121.152	1.52941	131.999	119.934	154	131.389	126.874	0	NaN	NaN	9.94152	9	0	7202.677	0	37	0	5	IMP	EV	LT+pHRodo
	4	7	1	3	178	131.151	127.173	0.348315	0.348315	135.276	126.871	37	133.359	126.016	1.67568	135.276	126.871	141	130.572	127.476	0	NaN	NaN	20.7865	9	0	10802.296999999999	0	37	0	5	IMP	EV	LT+pHRodo
	4	7	1	4	174	131.846	129.014	0.367816	0.367816	140.076	129.656	39	133.936	128.05	1.64103	140.076	129.656	135	131.242	129.293	0	NaN	NaN	22.4138	9	0	14402.543	0	37	0	5	IMP	EV	LT+pHRodo
	4	7	1	5	173	130.928	129.857	0.543353	0.543353	133.529	130.594	44	133.529	130.693	2.13636	133.529	130.594	129	130.041	129.573	0	NaN	NaN	25.4335	9	0	18005.94	0	37	0	5	IMP	EV	LT+pHRodo
	4	7	1	6	176	130.781	131.425	0.664773	0.664773	135.113	137.611	56	133.274	132.359	2.08929	135.113	137.611	120	129.617	130.988	0	NaN	NaN	31.8182	9	0	21612.707	0	37	0	5	IMP	EV	LT+pHRodo
	4	7	1	7	176	130.168	132.761	0.710227	0.710227	133.086	135.924	62	132.746	130.07	2.01613	133.086	135.924	114	128.766	134.224	0	NaN	NaN	35.2273	9	0	25221.033	0	37	0	5	IMP	EV	LT+pHRodo
	4	7	1	8	170	130.391	132.349	0.717647	0.717647	136.302	134.376	59	133.7	131.352	2.0678	136.302	134.376	111	128.632	132.88	0	NaN	NaN	34.7059	9	0	28804.947	0	37	0	5	IMP	EV	LT+pHRodo
	4	7	1	9	173	129.871	132.187	0.763006	0.763006	135.567	133.092	53	132.875	129.211	2.49057	135.567	133.092	120	128.545	133.501	0	NaN	NaN	30.6358	9	0	32406.677	0	37	0	5	IMP	EV	LT+pHRodo
	4	7	1	10	173	129.395	131.966	0.716763	0.716763	134.481	137.616	51	132.842	130.485	2.43137	134.481	137.616	122	127.953	132.586	0	NaN	NaN	29.4798	9	0	36006.703	0	37	0	5	IMP	EV	LT+pHRodo
	4	7	1	11	175	129.414	133.093	0.805714	0.805714	135.694	135.261	63	131.758	129.979	2.2381	135.694	135.261	112	128.095	134.845	0	NaN	NaN	36	9	0	39603.282999999996	0	37	0	5	IMP	EV	LT+pHRodo
	4	7	1	12	164	129.673	134.44	1.02439	1.02439	135.217	138.545	72	131.885	133.087	2.33333	135.217	138.545	92	127.941	135.499	0	NaN	NaN	43.9024	9	0	43203.45	0	37	0	5	IMP	EV	LT+pHRodo
	4	7	1	13	165	129.882	133.973	0.915152	0.915152	134.15	139.91	69	132.013	133.839	2.18841	134.15	139.91	96	128.351	134.069	0	NaN	NaN	41.8182	9	0	46814.773	0	37	0	5	IMP	EV	LT+pHRodo
	4	7	1	14	167	129.512	134.029	0.88024	0.88024	135.984	146.802	58	132.102	137.024	2.53448	135.984	146.802	109	128.134	132.435	0	NaN	NaN	34.7305	9	0	50406.36	0	37	0	5	IMP	EV	LT+pHRodo
	4	7	1	15	160	129.665	134.558	0.85625	0.85625	137.01	142.638	59	133.024	134.516	2.32203	137.01	142.638	101	127.703	134.582	0	NaN	NaN	36.875	9	0	54006.623	0	37	0	5	IMP	EV	LT+pHRodo
	4	7	1	16	155	130.144	135.613	0.948387	0.948387	137.146	143.78	61	133.524	134.945	2.40984	137.146	143.78	94	127.952	136.047	0	NaN	NaN	39.3548	9	0	57605.509999999995	0	37	0	5	IMP	EV	LT+pHRodo
	4	7	1	17	153	129.91	135.84	0.993464	0.993464	136.234	143.943	57	133.089	136.055	2.66667	136.234	143.943	96	128.023	135.711	0	NaN	NaN	37.2549	9	0	61203.869999999995	0	37	0	5	IMP	EV	LT+pHRodo
	4	8	1	-1	174	141.337	127.403	0	0	NaN	NaN	0	NaN	NaN	NaN	NaN	NaN	174	141.337	127.403	0	NaN	NaN	0	9	0	-645.76299999999992	0	37	0	5	control	EV	LT+pHRodo
	4	8	1	0	168	140.972	129.162	0	0	NaN	NaN	0	NaN	NaN	NaN	NaN	NaN	168	140.972	129.162	0	NaN	NaN	0	9	0	0	0	37	0	5	control	EV	LT+pHRodo
	4	8	1	1	174	137.74	134.277	0.0574713	0.0574713	141.479	136.353	7	153.94	136.982	1.42857	141.479	136.353	167	137.061	134.163	0	NaN	NaN	4.02299	9	0	3604.4739999999997	0	37	0	5	control	EV	LT+pHRodo
	4	8	1	2	173	137.025	138.255	0.196532	0.196532	148.156	149.025	21	144.648	139.386	1.61905	148.156	149.025	152	135.971	138.099	0	NaN	NaN	12.1387	9	0	7202.1939999999995	0	37	0	5	control	EV	LT+pHRodo
	4	8	1	3	171	136.683	141.287	0.280702	0.280702	145.457	142.239	28	146.174	139.349	1.71429	145.457	142.239	143	134.825	141.667	0	NaN	NaN	16.3743	9	0	10801.689999999999	0	37	0	5	control	EV	LT+pHRodo
	4	8	1	4	173	136.254	143.645	0.300578	0.300578	141.667	147.775	29	138.956	140.521	1.7931	141.667	147.775	144	135.71	144.274	0	NaN	NaN	16.763	9	0	14401.716999999999	0	37	0	5	control	EV	LT+pHRodo
	4	8	1	5	173	135.877	145.392	0.364162	0.364162	142.913	151.818	37	138.068	142.573	1.7027	142.913	151.818	136	135.281	146.159	0	NaN	NaN	21.3873	9	0	18007.984	0	37	0	5	control	EV	LT+pHRodo
	4	8	1	6	173	135.604	147.919	0.421965	0.421965	142.147	152.359	41	138.907	142.436	1.78049	142.147	152.359	132	134.578	149.623	0	NaN	NaN	23.6994	9	0	21615.219999999998	0	37	0	5	control	EV	LT+pHRodo
	4	8	1	7	164	135.096	148.959	0.426829	0.426829	146.027	162.912	40	139.035	152.984	1.75	146.027	162.912	124	133.826	147.661	0	NaN	NaN	24.3902	9	0	25223.284	0	37	0	5	control	EV	LT+pHRodo
	4	8	1	8	163	135.107	148.968	0.392638	0.392638	146.288	160.846	39	138.262	150.317	1.64103	146.288	160.846	124	134.114	148.543	0	NaN	NaN	23.9264	9	0	28805.913999999997	0	37	0	5	control	EV	LT+pHRodo
	4	8	1	9	158	135.056	149.522	0.468354	0.468354	139.759	158.451	50	137.811	150.796	1.48	139.759	158.451	108	133.78	148.933	0	NaN	NaN	31.6456	9	0	32408.5	0	37	0	5	control	EV	LT+pHRodo
	4	8	1	10	152	134.837	149.367	0.651316	0.651316	140.654	176.519	49	137.995	155.585	2.02041	140.654	176.519	103	133.335	146.409	0	NaN	NaN	32.2368	9	0	36009.746999999996	0	37	0	5	control	EV	LT+pHRodo
	4	8	1	11	153	134.464	149.047	0.562092	0.562092	143.987	170.904	50	137.331	153.873	1.72	143.987	170.904	103	133.072	146.705	0	NaN	NaN	32.6797	9	0	39605.14	0	37	0	5	control	EV	LT+pHRodo
	4	8	1	12	150	134.451	151.653	0.46	0.46	145.405	176.266	40	138.371	156.205	1.725	145.405	176.266	110	133.026	149.998	0	NaN	NaN	26.6667	9	0	43204.84	0	37	0	5	control	EV	LT+pHRodo
	4	8	1	13	147	134.611	152.995	0.469388	0.469388	147.911	181.286	47	140.745	159.621	1.46809	147.911	181.286	100	131.728	149.88	0	NaN	NaN	31.9728	9	0	46815.304	0	37	0	5	control	EV	LT+pHRodo
	4	8	1	14	130	135.46	153.823	0.623077	0.623077	143.309	168.276	42	139.779	156.456	1.92857	143.309	168.276	88	133.398	152.566	0	NaN	NaN	32.3077	9	0	50406.704	0	37	0	5	control	EV	LT+pHRodo
	4	8	1	15	120	135.919	154.372	0.566667	0.566667	146.814	178.01	40	140.054	159.987	1.7	146.814	178.01	80	133.851	151.565	0	NaN	NaN	33.3333	9	0	54008.854	0	37	0	5	control	EV	LT+pHRodo
	4	8	1	16	115	135.371	153.329	0.46087	0.46087	145.06	185.447	36	139.444	163.832	1.47222	145.06	185.447	79	133.515	148.542	0	NaN	NaN	31.3043	9	0	57605.373999999996	0	37	0	5	control	EV	LT+pHRodo
	4	8	1	17	104	136.36	155.662	0.5	0.5	151.67	183.733	31	141.215	160.402	1.67742	151.67	183.733	73	134.298	153.649	0	NaN	NaN	29.8077	9	0	61204.539999999994	0	37	0	5	control	EV	LT+pHRodo
	4	9	1	-1	155	134.533	124.483	0	0	NaN	NaN	0	NaN	NaN	NaN	NaN	NaN	155	134.533	124.483	0	NaN	NaN	0	9	0	-645.62	0	37	0	5	BAF	EV	LT+pHRodo
	4	9	1	0	184	133.71	125.906	0.0271739	0.0271739	123.974	112.929	4	125.33	116.446	1.25	123.974	112.929	180	133.896	126.116	0	NaN	NaN	2.17391	9	0	0	0	37	0	5	BAF	EV	LT+pHRodo
	4	9	1	1	194	133.174	135.716	0.0206186	0.0206186	140.248	123.137	1	146.498	152.598	4	140.248	123.137	193	133.105	135.628	0	NaN	NaN	0.515464	9	0	3605.0829999999996	0	37	0	5	BAF	EV	LT+pHRodo
	4	9	1	2	185	132.74	146.681	0.0324324	0.0324324	134.706	160.431	5	129.942	154.084	1.2	134.706	160.431	180	132.818	146.475	0	NaN	NaN	2.7027	9	0	7202.646	0	37	0	5	BAF	EV	LT+pHRodo
	4	9	1	3	181	132.006	150.734	0.0994475	0.0994475	135.613	155.865	13	135.715	148.192	1.38462	135.613	155.865	168	131.719	150.93	0	NaN	NaN	7.18232	9	0	10800.769999999999	0	37	0	5	BAF	EV	LT+pHRodo
	4	9	1	4	182	131.752	156.756	0.115385	0.115385	133.012	170.822	16	130.685	151.312	1.3125	133.012	170.822	166	131.855	157.281	0	NaN	NaN	8.79121	9	0	14399.519999999999	0	37	0	5	BAF	EV	LT+pHRodo
	4	9	1	5	179	131.195	161.638	0.212291	0.212291	133.928	171.057	26	133.232	165.909	1.46154	133.928	171.057	153	130.849	160.912	0	NaN	NaN	14.5251	9	0	18008.016	0	37	0	5	BAF	EV	LT+pHRodo
	4	9	1	6	183	130.846	166.69	0.20765	0.20765	135.224	182.397	28	134.184	168.952	1.35714	135.224	182.397	155	130.243	166.281	0	NaN	NaN	15.3005	9	0	21619.915999999997	0	37	0	5	BAF	EV	LT+pHRodo
	4	9	1	7	178	131.109	164.753	0.224719	0.224719	134.517	167.952	30	132.688	167.192	1.33333	134.517	167.952	148	130.789	164.259	0	NaN	NaN	16.8539	9	0	25227.899999999998	0	37	0	5	BAF	EV	LT+pHRodo
	4	9	1	8	177	130.955	166.268	0.220339	0.220339	136.774	166.837	31	134.48	171.13	1.25806	136.774	166.837	146	130.207	165.236	0	NaN	NaN	17.5141	9	0	28809.816	0	37	0	5	BAF	EV	LT+pHRodo
	4	9	1	9	176	130.831	166.341	0.255682	0.255682	137.521	190.216	32	134.677	172.675	1.40625	137.521	190.216	144	129.977	164.934	0	NaN	NaN	18.1818	9	0	32412.17	0	37	0	5	BAF	EV	LT+pHRodo
	4	9	1	10	177	130.512	167.513	0.231638	0.231638	139.668	208.827	31	134.254	173.7	1.32258	139.668	208.827	146	129.718	166.199	0	NaN	NaN	17.5141	9	0	36013.63	0	37	0	5	BAF	EV	LT+pHRodo
	4	9	1	11	173	130.657	168.16	0.248555	0.248555	139.739	207.387	31	134.149	186.571	1.3871	139.739	207.387	142	129.894	164.141	0	NaN	NaN	17.9191	9	0	39608.229999999996	0	37	0	5	BAF	EV	LT+pHRodo
	4	9	1	12	174	130.567	165.5	0.195402	0.195402	139.253	201.328	24	134.581	178.595	1.41667	139.253	201.328	150	129.925	163.404	0	NaN	NaN	13.7931	9	0	43210.549999999996	0	37	0	5	BAF	EV	LT+pHRodo
	4	9	1	13	173	130.398	166.874	0.196532	0.196532	137.805	199.141	26	134.429	181.062	1.30769	137.805	199.141	147	129.685	164.364	0	NaN	NaN	15.0289	9	0	46815.99	0	37	0	5	BAF	EV	LT+pHRodo
	4	9	1	14	171	130.782	167.008	0.19883	0.19883	138.778	199.771	27	135.505	181.349	1.25926	138.778	199.771	144	129.896	164.319	0	NaN	NaN	15.7895	9	0	50408.72	0	37	0	5	BAF	EV	LT+pHRodo
	4	9	1	15	164	130.975	161.474	0.195122	0.195122	139.898	177.128	24	136.673	176.999	1.33333	139.898	177.128	140	129.998	158.813	0	NaN	NaN	14.6341	9	0	54012.71	0	37	0	5	BAF	EV	LT+pHRodo
	4	9	1	16	165	130.297	160.893	0.2	0.2	137.692	176.879	25	133.177	173.983	1.32	137.692	176.879	140	129.783	158.556	0	NaN	NaN	15.1515	9	0	57605.59	0	37	0	5	BAF	EV	LT+pHRodo
	4	9	1	17	163	130.915	163.599	0.177914	0.177914	137.444	189.755	24	134.21	180.888	1.20833	137.444	189.755	139	130.346	160.613	0	NaN	NaN	14.7239	9	0	61205.492999999995	0	37	0	5	BAF	EV	LT+pHRodo
	4	10	1	-1	181	151.609	113.21	0	0	NaN	NaN	0	NaN	NaN	NaN	NaN	NaN	181	151.609	113.21	0	NaN	NaN	0	9	0	-645.31	0	37	0	5	control	EV	LT
	4	10	1	0	167	153.511	112.915	0	0	NaN	NaN	0	NaN	NaN	NaN	NaN	NaN	167	153.511	112.915	0	NaN	NaN	0	9	0	0	0	37	0	5	control	EV	LT
	4	10	1	1	156	151.386	112.777	0.217949	0.217949	152.98	112.724	18	151.087	112.712	1.88889	152.98	112.724	138	151.425	112.785	0	NaN	NaN	11.5385	9	0	3605.096	0	37	0	5	control	EV	LT
	4	10	1	2	165	151.391	112.388	0.678788	0.678788	166.003	113.916	39	156.585	113.554	2.87179	166.003	113.916	126	149.783	112.027	0	NaN	NaN	23.6364	9	0	7203.4699999999993	0	37	0	5	control	EV	LT
	4	10	1	3	160	151.488	112.391	0.8625	0.8625	163.331	112.819	46	153.137	112.903	3	163.331	112.819	114	150.823	112.185	0	NaN	NaN	28.75	9	0	10801.516	0	37	0	5	control	EV	LT
	4	10	1	4	166	151.33	112.356	1.13855	1.13855	162.33	113.317	62	154.432	112.709	3.04839	162.33	113.317	104	149.481	112.146	0	NaN	NaN	37.3494	9	0	14399.529999999999	0	37	0	5	control	EV	LT
	4	10	1	5	161	149.999	112.327	1.19876	1.19876	166.918	113.107	63	153.536	112.507	3.06349	166.918	113.107	98	147.725	112.211	0	NaN	NaN	39.1304	9	0	18008.42	0	37	0	5	control	EV	LT
	4	10	1	6	166	148.977	112.205	1.34337	1.34337	164.972	113.372	70	153.398	113.289	3.18571	164.972	113.372	96	145.753	111.414	0	NaN	NaN	42.1687	9	0	21621.676	0	37	0	5	control	EV	LT
	4	10	1	7	166	148.439	112.131	1.27711	1.27711	166.431	113.278	67	151.398	112.902	3.16418	166.431	113.278	99	146.436	111.609	0	NaN	NaN	40.3614	9	0	25230.112999999998	0	37	0	5	control	EV	LT
	4	10	1	8	161	149.541	112.289	1.37267	1.37267	166.51	113.023	71	153.179	113.024	3.11268	166.51	113.023	90	146.67	111.71	0	NaN	NaN	44.0994	9	0	28811.559999999998	0	37	0	5	control	EV	LT
	4	10	1	9	160	147.425	112.02	1.44375	1.44375	165.227	113.922	70	153.248	113.398	3.3	165.227	113.922	90	142.896	110.948	0	NaN	NaN	43.75	9	0	32414.553	0	37	0	5	control	EV	LT
	4	10	1	10	158	148.379	112.298	1.65823	1.65823	164.983	113.516	79	151.268	113.195	3.31646	164.983	113.516	79	145.489	111.402	0	NaN	NaN	50	9	0	36015.376	0	37	0	5	control	EV	LT
	4	10	1	11	157	148.083	112.329	1.56688	1.56688	167.34	113.451	74	151.719	113.243	3.32432	167.34	113.451	83	144.841	111.514	0	NaN	NaN	47.1338	9	0	39609.256	0	37	0	5	control	EV	LT
	4	10	1	12	157	148.497	112.421	1.94904	1.94904	168.853	112.903	79	151.014	112.404	3.87342	168.853	112.903	78	145.948	112.438	0	NaN	NaN	50.3185	9	0	43214.386	0	37	0	5	control	EV	LT
	4	10	1	13	157	147.351	112.253	2.01274	2.01274	167.378	113.428	83	152.068	113.144	3.80723	167.378	113.428	74	142.059	111.252	0	NaN	NaN	52.8662	9	0	46817.032999999996	0	37	0	5	control	EV	LT
	4	10	1	14	151	147.759	112.376	1.9404	1.9404	168.656	113.068	79	150.869	112.61	3.70886	168.656	113.068	72	144.346	112.119	0	NaN	NaN	52.3179	9	0	50410.29	0	37	0	5	control	EV	LT
	4	10	1	15	149	147.453	112.422	1.95302	1.95302	170.979	113.624	82	150.746	112.936	3.54878	170.979	113.624	67	143.422	111.794	0	NaN	NaN	55.0336	9	0	54015.263	0	37	0	5	control	EV	LT
	4	10	1	16	145	146.608	112.371	2	2	168.834	114.042	76	150.55	113.245	3.81579	168.834	114.042	69	142.267	111.408	0	NaN	NaN	52.4138	9	0	57605.823	0	37	0	5	control	EV	LT
	4	10	1	17	142	145.488	112.276	1.95775	1.95775	166.875	113.842	71	149.982	113.059	3.91549	166.875	113.842	71	140.994	111.493	0	NaN	NaN	50	9	0	61207.782999999996	0	37	0	5	control	EV	LT
	5	3	1	-1	319	137.704	121.147	0	0	NaN	NaN	0	NaN	NaN	NaN	NaN	NaN	319	137.704	121.147	0	NaN	NaN	0	9	0	-648.20999999999992	-1	37	0	5	control	NI	LT+pHRodo
	5	3	1	0	293	136.205	122.268	0	0	NaN	NaN	0	NaN	NaN	NaN	NaN	NaN	293	136.205	122.268	0	NaN	NaN	0	9	0	0	0	37	0	5	control	NI	LT+pHRodo
	5	3	1	1	288	135.163	127.416	0	0	NaN	NaN	0	NaN	NaN	NaN	NaN	NaN	288	135.163	127.416	0	NaN	NaN	0	9	0	3602.96	0	37	0	5	control	NI	LT+pHRodo
	5	3	1	2	285	134.887	131.774	0	0	NaN	NaN	0	NaN	NaN	NaN	NaN	NaN	285	134.887	131.774	0	NaN	NaN	0	9	0	7202.2069999999994	0	37	0	5	control	NI	LT+pHRodo
	5	3	1	3	279	135.04	136.322	0	0	NaN	NaN	0	NaN	NaN	NaN	NaN	NaN	279	135.04	136.322	0	NaN	NaN	0	9	0	10802.109999999999	0	37	0	5	control	NI	LT+pHRodo
	5	3	1	4	284	135.177	141.483	0	0	NaN	NaN	0	NaN	NaN	NaN	NaN	NaN	284	135.177	141.483	0	NaN	NaN	0	9	0	14402.747	0	37	0	5	control	NI	LT+pHRodo
	5	3	1	5	281	134.761	143.013	0	0	NaN	NaN	0	NaN	NaN	NaN	NaN	NaN	281	134.761	143.013	0	NaN	NaN	0	9	0	18002.354	0	37	0	5	control	NI	LT+pHRodo
	5	3	1	6	281	134.679	146.672	0	0	NaN	NaN	0	NaN	NaN	NaN	NaN	NaN	281	134.679	146.672	0	NaN	NaN	0	9	0	21602.834	0	37	0	5	control	NI	LT+pHRodo
	5	3	1	7	282	134.701	148.662	0	0	NaN	NaN	0	NaN	NaN	NaN	NaN	NaN	282	134.701	148.662	0	NaN	NaN	0	9	0	25211.724	0	37	0	5	control	NI	LT+pHRodo
	5	3	1	8	280	134.883	148.719	0	0	NaN	NaN	0	NaN	NaN	NaN	NaN	NaN	280	134.883	148.719	0	NaN	NaN	0	9	0	28802.933999999997	0	37	0	5	control	NI	LT+pHRodo
	5	3	1	9	278	134.838	150.314	0	0	NaN	NaN	0	NaN	NaN	NaN	NaN	NaN	278	134.838	150.314	0	NaN	NaN	0	9	0	32402.604	0	37	0	5	control	NI	LT+pHRodo
	5	3	1	10	277	134.475	148.606	0	0	NaN	NaN	0	NaN	NaN	NaN	NaN	NaN	277	134.475	148.606	0	NaN	NaN	0	9	0	36002.507	0	37	0	5	control	NI	LT+pHRodo
	5	3	1	11	275	134.301	150.09	0	0	NaN	NaN	0	NaN	NaN	NaN	NaN	NaN	275	134.301	150.09	0	NaN	NaN	0	9	0	39601.799999999996	0	37	0	5	control	NI	LT+pHRodo
	5	3	1	12	272	134.352	151.935	0	0	NaN	NaN	0	NaN	NaN	NaN	NaN	NaN	272	134.352	151.935	0	NaN	NaN	0	9	0	43202.25	0	37	0	5	control	NI	LT+pHRodo
	5	3	1	13	269	134.269	154.926	0	0	NaN	NaN	0	NaN	NaN	NaN	NaN	NaN	269	134.269	154.926	0	NaN	NaN	0	9	0	46802.513999999996	0	37	0	5	control	NI	LT+pHRodo
	5	3	1	14	260	134.081	152.539	0	0	NaN	NaN	0	NaN	NaN	NaN	NaN	NaN	260	134.081	152.539	0	NaN	NaN	0	9	0	50401.994	0	37	0	5	control	NI	LT+pHRodo
	5	3	1	15	264	133.992	155.949	0	0	NaN	NaN	0	NaN	NaN	NaN	NaN	NaN	264	133.992	155.949	0	NaN	NaN	0	9	0	54001.85	0	37	0	5	control	NI	LT+pHRodo
	5	3	1	16	251	134.009	157.325	0	0	NaN	NaN	0	NaN	NaN	NaN	NaN	NaN	251	134.009	157.325	0	NaN	NaN	0	9	0	57602.237	0	37	0	5	control	NI	LT+pHRodo
	5	3	1	17	247	134.024	155.409	0	0	NaN	NaN	0	NaN	NaN	NaN	NaN	NaN	247	134.024	155.409	0	NaN	NaN	0	9	0	61202.327	0	37	0	5	control	NI	LT+pHRodo
	5	4	1	-1	298	133.725	122.048	0	0	NaN	NaN	0	NaN	NaN	NaN	NaN	NaN	298	133.725	122.048	0	NaN	NaN	0	9	0	-648.68	-1	37	0	5	IMP	NI	LT+pHRodo
	5	4	1	0	307	132.19	122.031	0	0	NaN	NaN	0	NaN	NaN	NaN	NaN	NaN	307	132.19	122.031	0	NaN	NaN	0	9	0	0	0	37	0	5	IMP	NI	LT+pHRodo
	5	4	1	1	278	132.672	125.036	0	0	NaN	NaN	0	NaN	NaN	NaN	NaN	NaN	278	132.672	125.036	0	NaN	NaN	0	9	0	3603.694	0	37	0	5	IMP	NI	LT+pHRodo
	5	4	1	2	272	132.48	127.399	0	0	NaN	NaN	0	NaN	NaN	NaN	NaN	NaN	272	132.48	127.399	0	NaN	NaN	0	9	0	7202.347	0	37	0	5	IMP	NI	LT+pHRodo
	5	4	1	3	268	132.485	128.445	0	0	NaN	NaN	0	NaN	NaN	NaN	NaN	NaN	268	132.485	128.445	0	NaN	NaN	0	9	0	10802.64	0	37	0	5	IMP	NI	LT+pHRodo
	5	4	1	4	269	132.336	130.892	0	0	NaN	NaN	0	NaN	NaN	NaN	NaN	NaN	269	132.336	130.892	0	NaN	NaN	0	9	0	14403.199999999999	0	37	0	5	IMP	NI	LT+pHRodo
	5	4	1	5	266	132.19	131.627	0	0	NaN	NaN	0	NaN	NaN	NaN	NaN	NaN	266	132.19	131.627	0	NaN	NaN	0	9	0	18003.104	0	37	0	5	IMP	NI	LT+pHRodo
	5	4	1	6	269	132.246	131.384	0	0	NaN	NaN	0	NaN	NaN	NaN	NaN	NaN	269	132.246	131.384	0	NaN	NaN	0	9	0	21605.39	0	37	0	5	IMP	NI	LT+pHRodo
	5	4	1	7	262	132.042	132.245	0	0	NaN	NaN	0	NaN	NaN	NaN	NaN	NaN	262	132.042	132.245	0	NaN	NaN	0	9	0	25215.264	0	37	0	5	IMP	NI	LT+pHRodo
	5	4	1	8	259	131.667	134.07	0	0	NaN	NaN	0	NaN	NaN	NaN	NaN	NaN	259	131.667	134.07	0	NaN	NaN	0	9	0	28803.933999999997	0	37	0	5	IMP	NI	LT+pHRodo
	5	4	1	9	260	131.892	133.051	0	0	NaN	NaN	0	NaN	NaN	NaN	NaN	NaN	260	131.892	133.051	0	NaN	NaN	0	9	0	32403.634	0	37	0	5	IMP	NI	LT+pHRodo
	5	4	1	10	262	131.858	134.208	0	0	NaN	NaN	0	NaN	NaN	NaN	NaN	NaN	262	131.858	134.208	0	NaN	NaN	0	9	0	36003.644	0	37	0	5	IMP	NI	LT+pHRodo
	5	4	1	11	258	131.751	135.576	0	0	NaN	NaN	0	NaN	NaN	NaN	NaN	NaN	258	131.751	135.576	0	NaN	NaN	0	9	0	39601.693999999996	0	37	0	5	IMP	NI	LT+pHRodo
	5	4	1	12	256	131.529	135.235	0	0	NaN	NaN	0	NaN	NaN	NaN	NaN	NaN	256	131.529	135.235	0	NaN	NaN	0	9	0	43202.564	0	37	0	5	IMP	NI	LT+pHRodo
	5	4	1	13	256	131.245	136.38	0	0	NaN	NaN	0	NaN	NaN	NaN	NaN	NaN	256	131.245	136.38	0	NaN	NaN	0	9	0	46812.557	0	37	0	5	IMP	NI	LT+pHRodo
	5	4	1	14	245	131.654	136.806	0	0	NaN	NaN	0	NaN	NaN	NaN	NaN	NaN	245	131.654	136.806	0	NaN	NaN	0	9	0	50403.554	0	37	0	5	IMP	NI	LT+pHRodo
	5	4	1	15	239	131.512	137.02	0	0	NaN	NaN	0	NaN	NaN	NaN	NaN	NaN	239	131.512	137.02	0	NaN	NaN	0	9	0	54004.064	0	37	0	5	IMP	NI	LT+pHRodo
	5	4	1	16	227	131.6	138.221	0	0	NaN	NaN	0	NaN	NaN	NaN	NaN	NaN	227	131.6	138.221	0	NaN	NaN	0	9	0	57603.856999999996	0	37	0	5	IMP	NI	LT+pHRodo
	5	4	1	17	215	131.475	138.336	0	0	NaN	NaN	0	NaN	NaN	NaN	NaN	NaN	215	131.475	138.336	0	NaN	NaN	0	9	0	61203.369999999995	0	37	0	5	IMP	NI	LT+pHRodo
	5	5	1	-1	232	134.874	128.025	0	0	NaN	NaN	0	NaN	NaN	NaN	NaN	NaN	232	134.874	128.025	0	NaN	NaN	0	9	0	-648.71399999999994	-1	37	0	5	BAF	NI	LT+pHRodo
	5	5	1	0	245	134.193	129.735	0	0	NaN	NaN	0	NaN	NaN	NaN	NaN	NaN	245	134.193	129.735	0	NaN	NaN	0	9	0	0	0	37	0	5	BAF	NI	LT+pHRodo
	5	5	1	1	214	131.842	136.3	0	0	NaN	NaN	0	NaN	NaN	NaN	NaN	NaN	214	131.842	136.3	0	NaN	NaN	0	9	0	3603.846	0	37	0	5	BAF	NI	LT+pHRodo
	5	5	1	2	206	131.873	141.814	0	0	NaN	NaN	0	NaN	NaN	NaN	NaN	NaN	206	131.873	141.814	0	NaN	NaN	0	9	0	7202.69	0	37	0	5	BAF	NI	LT+pHRodo
	5	5	1	3	209	131.096	145.343	0	0	NaN	NaN	0	NaN	NaN	NaN	NaN	NaN	209	131.096	145.343	0	NaN	NaN	0	9	0	10802.686	0	37	0	5	BAF	NI	LT+pHRodo
	5	5	1	4	213	130.929	151.348	0	0	NaN	NaN	0	NaN	NaN	NaN	NaN	NaN	213	130.929	151.348	0	NaN	NaN	0	9	0	14403.353	0	37	0	5	BAF	NI	LT+pHRodo
	5	5	1	5	212	130.714	152.656	0	0	NaN	NaN	0	NaN	NaN	NaN	NaN	NaN	212	130.714	152.656	0	NaN	NaN	0	9	0	18003.646	0	37	0	5	BAF	NI	LT+pHRodo
	5	5	1	6	213	130.443	153.996	0	0	NaN	NaN	0	NaN	NaN	NaN	NaN	NaN	213	130.443	153.996	0	NaN	NaN	0	9	0	21607.59	0	37	0	5	BAF	NI	LT+pHRodo
	5	5	1	7	206	130.527	155.637	0	0	NaN	NaN	0	NaN	NaN	NaN	NaN	NaN	206	130.527	155.637	0	NaN	NaN	0	9	0	25216.946	0	37	0	5	BAF	NI	LT+pHRodo
	5	5	1	8	207	130.444	157.449	0	0	NaN	NaN	0	NaN	NaN	NaN	NaN	NaN	207	130.444	157.449	0	NaN	NaN	0	9	0	28804.01	0	37	0	5	BAF	NI	LT+pHRodo
	5	5	1	9	205	130.143	155.653	0	0	NaN	NaN	0	NaN	NaN	NaN	NaN	NaN	205	130.143	155.653	0	NaN	NaN	0	9	0	32404.739999999998	0	37	0	5	BAF	NI	LT+pHRodo
	5	5	1	10	203	129.935	159.089	0	0	NaN	NaN	0	NaN	NaN	NaN	NaN	NaN	203	129.935	159.089	0	NaN	NaN	0	9	0	36004.143	0	37	0	5	BAF	NI	LT+pHRodo
	5	5	1	11	207	130.152	158.47	0	0	NaN	NaN	0	NaN	NaN	NaN	NaN	NaN	207	130.152	158.47	0	NaN	NaN	0	9	0	39602.299999999996	0	37	0	5	BAF	NI	LT+pHRodo
	5	5	1	12	205	129.745	159.684	0	0	NaN	NaN	0	NaN	NaN	NaN	NaN	NaN	205	129.745	159.684	0	NaN	NaN	0	9	0	43202.576	0	37	0	5	BAF	NI	LT+pHRodo
	5	5	1	13	204	129.908	161.429	0	0	NaN	NaN	0	NaN	NaN	NaN	NaN	NaN	204	129.908	161.429	0	NaN	NaN	0	9	0	46813.163	0	37	0	5	BAF	NI	LT+pHRodo
	5	5	1	14	201	130.155	161.54	0	0	NaN	NaN	0	NaN	NaN	NaN	NaN	NaN	201	130.155	161.54	0	NaN	NaN	0	9	0	50404.38	0	37	0	5	BAF	NI	LT+pHRodo
	5	5	1	15	198	130.081	162.17	0	0	NaN	NaN	0	NaN	NaN	NaN	NaN	NaN	198	130.081	162.17	0	NaN	NaN	0	9	0	54005.653	0	37	0	5	BAF	NI	LT+pHRodo
	5	5	1	16	195	130.17	162.616	0	0	NaN	NaN	0	NaN	NaN	NaN	NaN	NaN	195	130.17	162.616	0	NaN	NaN	0	9	0	57605.462999999996	0	37	0	5	BAF	NI	LT+pHRodo
	5	5	1	17	187	130.701	163.57	0	0	NaN	NaN	0	NaN	NaN	NaN	NaN	NaN	187	130.701	163.57	0	NaN	NaN	0	9	0	61203.43	0	37	0	5	BAF	NI	LT+pHRodo
	5	6	1	-1	161	147.967	112.62	0	0	NaN	NaN	0	NaN	NaN	NaN	NaN	NaN	161	147.967	112.62	0	NaN	NaN	0	9	0	-648.944	-1	37	0	5	control	NI	LT
	5	6	1	0	196	145.576	112.575	0	0	NaN	NaN	0	NaN	NaN	NaN	NaN	NaN	196	145.576	112.575	0	NaN	NaN	0	9	0	0	0	37	1	5	control	NI	LT
	5	6	1	1	202	147.456	112.731	0	0	NaN	NaN	0	NaN	NaN	NaN	NaN	NaN	202	147.456	112.731	0	NaN	NaN	0	9	0	3604.366	0	37	0	5	control	NI	LT
	5	6	1	2	197	146.663	112.631	0	0	NaN	NaN	0	NaN	NaN	NaN	NaN	NaN	197	146.663	112.631	0	NaN	NaN	0	9	0	7202.88	0	37	0	5	control	NI	LT
	5	6	1	3	196	148.12	112.765	0	0	NaN	NaN	0	NaN	NaN	NaN	NaN	NaN	196	148.12	112.765	0	NaN	NaN	0	9	0	10802.72	0	37	0	5	control	NI	LT
	5	6	1	4	190	147.603	112.689	0	0	NaN	NaN	0	NaN	NaN	NaN	NaN	NaN	190	147.603	112.689	0	NaN	NaN	0	9	0	14402.936	0	37	0	5	control	NI	LT
	5	6	1	5	193	148	112.511	0	0	NaN	NaN	0	NaN	NaN	NaN	NaN	NaN	193	148	112.511	0	NaN	NaN	0	9	0	18003.665999999997	0	37	0	5	control	NI	LT
	5	6	1	6	193	147.723	112.533	0	0	NaN	NaN	0	NaN	NaN	NaN	NaN	NaN	193	147.723	112.533	0	NaN	NaN	0	9	0	21610.26	0	37	0	5	control	NI	LT
	5	6	1	7	197	148.052	112.498	0	0	NaN	NaN	0	NaN	NaN	NaN	NaN	NaN	197	148.052	112.498	0	NaN	NaN	0	9	0	25218.665999999997	0	37	0	5	control	NI	LT
	5	6	1	8	190	147.476	112.528	0	0	NaN	NaN	0	NaN	NaN	NaN	NaN	NaN	190	147.476	112.528	0	NaN	NaN	0	9	0	28803.733	0	37	0	5	control	NI	LT
	5	6	1	9	191	147.683	112.438	0	0	NaN	NaN	0	NaN	NaN	NaN	NaN	NaN	191	147.683	112.438	0	NaN	NaN	0	9	0	32404.463	0	37	0	5	control	NI	LT
	5	6	1	10	193	146.245	112.272	0	0	NaN	NaN	0	NaN	NaN	NaN	NaN	NaN	193	146.245	112.272	0	NaN	NaN	0	9	0	36003.866	0	37	0	5	control	NI	LT
	5	6	1	11	184	146.693	112.331	0	0	NaN	NaN	0	NaN	NaN	NaN	NaN	NaN	184	146.693	112.331	0	NaN	NaN	0	9	0	39601.896	0	37	0	5	control	NI	LT
	5	6	1	12	183	146.087	112.396	0	0	NaN	NaN	0	NaN	NaN	NaN	NaN	NaN	183	146.087	112.396	0	NaN	NaN	0	9	0	43203.015999999996	0	37	0	5	control	NI	LT
	5	6	1	13	184	145.832	112.38	0	0	NaN	NaN	0	NaN	NaN	NaN	NaN	NaN	184	145.832	112.38	0	NaN	NaN	0	9	0	46813.65	0	37	0	5	control	NI	LT
	5	6	1	14	183	144.917	112.195	0	0	NaN	NaN	0	NaN	NaN	NaN	NaN	NaN	183	144.917	112.195	0	NaN	NaN	0	9	0	50405.13	0	37	0	5	control	NI	LT
	5	6	1	15	173	145.903	112.39	0	0	NaN	NaN	0	NaN	NaN	NaN	NaN	NaN	173	145.903	112.39	0	NaN	NaN	0	9	0	54006.233	0	37	0	5	control	NI	LT
	5	6	1	16	173	145.351	112.367	0	0	NaN	NaN	0	NaN	NaN	NaN	NaN	NaN	173	145.351	112.367	0	NaN	NaN	0	9	0	57605.793	0	37	0	5	control	NI	LT
	5	6	1	17	173	145.476	112.527	0	0	NaN	NaN	0	NaN	NaN	NaN	NaN	NaN	173	145.476	112.527	0	NaN	NaN	0	9	0	61203.56	0	37	0	5	control	NI	LT
	5	7	1	-1	222	132.952	121.967	0	0	NaN	NaN	0	NaN	NaN	NaN	NaN	NaN	222	132.952	121.967	0	NaN	NaN	0	9	0	-647.91699999999992	0	37	0	5	IMP	EV	LT+pHRodo
	5	7	1	0	235	132.013	122.221	0.00425532	0.00425532	121.716	120.473	1	125.505	237.524	1	121.716	120.473	234	132.041	121.729	0	NaN	NaN	0.425532	9	0	0	0	37	0	5	IMP	EV	LT+pHRodo
	5	7	1	1	206	132.312	124.432	0.140777	0.140777	149.922	135.108	18	140.701	129.839	1.61111	149.922	135.108	188	131.509	123.914	0	NaN	NaN	8.73786	9	0	3604.176	0	37	0	5	IMP	EV	LT+pHRodo
	5	7	1	2	208	132.211	125.779	0.451923	0.451923	141.605	129.937	40	138.674	128.942	2.35	141.605	129.937	168	130.672	125.025	0	NaN	NaN	19.2308	9	0	7202.7699999999995	0	37	0	5	IMP	EV	LT+pHRodo
	5	7	1	3	203	131.754	126.949	0.847291	0.847291	140.528	133.215	52	136.719	129.984	3.30769	140.528	133.215	151	130.044	125.904	0	NaN	NaN	25.6158	9	0	10802.359999999999	0	37	0	5	IMP	EV	LT+pHRodo
	5	7	1	4	202	131.824	128.831	1.14851	1.14851	139.063	133.739	66	135.804	131.796	3.51515	139.063	133.739	136	129.892	127.392	0	NaN	NaN	32.6733	9	0	14402.619999999999	0	37	0	5	IMP	EV	LT+pHRodo
	5	7	1	5	206	131.489	129.746	1.1068	1.1068	138.068	133.467	78	135.407	131.495	2.92308	138.068	133.467	128	129.102	128.68	0	NaN	NaN	37.8641	9	0	18004.91	0	37	0	5	IMP	EV	LT+pHRodo
	5	7	1	6	211	131.136	130.07	1.25592	1.25592	139.064	134.637	75	135.523	131.719	3.53333	139.064	134.637	136	128.717	129.161	0	NaN	NaN	35.545	9	0	21611.989999999998	0	37	0	5	IMP	EV	LT+pHRodo
	5	7	1	7	205	131.348	131.327	1.17561	1.17561	140.183	134.645	77	135.652	132.187	3.12987	140.183	134.645	128	128.758	130.809	0	NaN	NaN	37.561	9	0	25220.489999999998	0	37	0	5	IMP	EV	LT+pHRodo
	5	7	1	8	203	131.214	131.432	1.38424	1.38424	139.461	136.523	79	134.536	132.36	3.55696	139.461	136.523	124	129.099	130.841	0	NaN	NaN	38.9163	9	0	28804.713	0	37	0	5	IMP	EV	LT+pHRodo
	5	7	1	9	205	131.391	131.934	1.23415	1.23415	138.02	137.564	77	134.518	133.985	3.28571	138.02	137.564	128	129.511	130.701	0	NaN	NaN	37.561	9	0	32406.129999999997	0	37	0	5	IMP	EV	LT+pHRodo
	5	7	1	10	198	131.332	132.242	1.47475	1.47475	138.76	138.81	76	134.873	133.141	3.84211	138.76	138.81	122	129.127	131.683	0	NaN	NaN	38.3838	9	0	36006.015999999996	0	37	0	5	IMP	EV	LT+pHRodo
	5	7	1	11	198	131.055	133.25	1.88889	1.88889	138.91	140.292	85	134.044	135.13	4.4	138.91	140.292	113	128.807	131.836	0	NaN	NaN	42.9293	9	0	39602.613	0	37	0	5	IMP	EV	LT+pHRodo
	5	7	1	12	198	130.859	133.678	1.67677	1.67677	138.787	140.822	76	134.225	135.892	4.36842	138.787	140.822	122	128.763	132.299	0	NaN	NaN	38.3838	9	0	43203.2	0	37	0	5	IMP	EV	LT+pHRodo
	5	7	1	13	198	131.071	134.542	1.83333	1.83333	138.601	142.868	90	133.846	137.466	4.03333	138.601	142.868	108	128.759	132.106	0	NaN	NaN	45.4545	9	0	46814.259999999995	0	37	0	5	IMP	EV	LT+pHRodo
	5	7	1	14	199	130.844	135.162	1.96482	1.96482	138.939	144.098	88	134.143	137.986	4.44318	138.939	144.098	111	128.228	132.924	0	NaN	NaN	44.2211	9	0	50405.922999999995	0	37	0	5	IMP	EV	LT+pHRodo
	5	7	1	15	200	130.704	134.555	1.91	1.91	136.953	141.908	89	133.076	136.424	4.29213	136.953	141.908	111	128.802	133.056	0	NaN	NaN	44.5	9	0	54006.483	0	37	0	5	IMP	EV	LT+pHRodo
	5	7	1	16	202	130.632	134.708	2.0495	2.0495	138.169	149.977	90	133.503	138.797	4.6	138.169	149.977	112	128.324	131.423	0	NaN	NaN	44.5545	9	0	57605.34	0	37	0	5	IMP	EV	LT+pHRodo
	5	7	1	17	194	130.876	134.717	1.9433	1.9433	137.322	144.995	86	133.044	136.362	4.38372	137.322	144.995	108	129.15	133.406	0	NaN	NaN	44.3299	9	0	61203.666	0	37	0	5	IMP	EV	LT+pHRodo
	5	8	1	-1	226	139.099	125.813	0	0	NaN	NaN	0	NaN	NaN	NaN	NaN	NaN	226	139.099	125.813	0	NaN	NaN	0	9	0	-645.76	0	37	0	5	control	EV	LT+pHRodo
	5	8	1	0	208	138.088	127.716	0	0	NaN	NaN	0	NaN	NaN	NaN	NaN	NaN	208	138.088	127.716	0	NaN	NaN	0	9	0	0	0	37	0	5	control	EV	LT+pHRodo
	5	8	1	1	213	137.789	132.29	0.084507	0.084507	144.4	139.037	9	139.509	139.227	2	144.4	139.037	204	137.713	131.984	0	NaN	NaN	4.22535	9	0	3604.1169999999997	0	37	0	5	control	EV	LT+pHRodo
	5	8	1	2	210	137.246	138.537	0.261905	0.261905	154.909	146.387	31	144.808	138.532	1.77419	154.909	146.387	179	135.936	138.538	0	NaN	NaN	14.7619	9	0	7201.96	0	37	0	5	control	EV	LT+pHRodo
	5	8	1	3	211	136.862	145.365	0.516588	0.516588	146.502	161.482	47	141.438	146.906	2.31915	146.502	161.482	164	135.55	144.923	0	NaN	NaN	22.2749	9	0	10801.269999999999	0	37	0	5	control	EV	LT+pHRodo
	5	8	1	4	214	136.351	149.248	0.67757	0.67757	146.133	164.17	57	138.128	149.401	2.54386	146.133	164.17	157	135.706	149.192	0	NaN	NaN	26.6355	9	0	14401	0	37	0	5	control	EV	LT+pHRodo
	5	8	1	5	210	136.189	149.928	0.72381	0.72381	143.788	164.248	62	138.932	155.614	2.45161	143.788	164.248	148	135.04	147.546	0	NaN	NaN	29.5238	9	0	18007.673	0	37	0	5	control	EV	LT+pHRodo
	5	8	1	6	206	135.742	154.564	0.84466	0.84466	143.103	171.492	75	138.207	158.378	2.32	143.103	171.492	131	134.33	152.381	0	NaN	NaN	36.4078	9	0	21616.127	0	37	0	5	control	EV	LT+pHRodo
	5	8	1	7	211	134.974	156.908	0.791469	0.791469	144.716	173.955	69	138.546	162.05	2.42029	144.716	173.955	142	133.238	154.409	0	NaN	NaN	32.7014	9	0	25224.559999999998	0	37	0	5	control	EV	LT+pHRodo
	5	8	1	8	209	135.317	158.017	0.760766	0.760766	143.797	184.75	74	138.634	161.605	2.14865	143.797	184.75	135	133.499	156.05	0	NaN	NaN	35.4067	9	0	28806.277	0	37	0	5	control	EV	LT+pHRodo
	5	8	1	9	209	134.526	158.478	0.794258	0.794258	144.31	184.582	76	136.413	162.661	2.18421	144.31	184.582	133	133.447	156.088	0	NaN	NaN	36.3636	9	0	32408.517	0	37	0	5	control	EV	LT+pHRodo
	5	8	1	10	206	134.663	158.141	0.800971	0.800971	146.31	190.717	76	137.28	163.583	2.17105	146.31	190.717	130	133.133	154.959	0	NaN	NaN	36.8932	9	0	36010.043	0	37	0	5	control	EV	LT+pHRodo
	5	8	1	11	205	134.559	158.826	0.863415	0.863415	144.024	188.791	73	137.229	164.314	2.42466	144.024	188.791	132	133.083	155.79	0	NaN	NaN	35.6098	9	0	39605.75	0	37	0	5	control	EV	LT+pHRodo
	5	8	1	12	201	134.713	160.932	0.99005	0.99005	142.344	186.61	78	137.185	167.645	2.55128	142.344	186.61	123	133.146	156.676	0	NaN	NaN	38.806	9	0	43205.479999999996	0	37	0	5	control	EV	LT+pHRodo
	5	8	1	13	195	134.972	161.797	0.928205	0.928205	142.756	194.565	81	136.948	166.692	2.23457	142.756	194.565	114	133.567	158.319	0	NaN	NaN	41.5385	9	0	46815.007	0	37	0	5	control	EV	LT+pHRodo
	5	8	1	14	189	134.938	161.906	0.925926	0.925926	143.725	188.011	75	137.759	169.14	2.33333	143.725	188.011	114	133.082	157.147	0	NaN	NaN	39.6825	9	0	50407.829999999994	0	37	0	5	control	EV	LT+pHRodo
	5	8	1	15	182	135.032	163.224	0.917582	0.917582	143.49	191.423	68	137.628	170.836	2.45588	143.49	191.423	114	133.483	158.684	0	NaN	NaN	37.3626	9	0	54009.683	0	37	0	5	control	EV	LT+pHRodo
	5	8	1	16	176	135.273	162.708	1.02273	1.02273	143.775	197.07	69	137.899	171.005	2.6087	143.775	197.07	107	133.58	157.358	0	NaN	NaN	39.2045	9	0	57604.843	0	37	0	5	control	EV	LT+pHRodo
	5	8	1	17	168	134.371	161.308	0.857143	0.857143	143.215	200.009	63	137.693	174.045	2.28571	143.215	200.009	105	132.379	153.665	0	NaN	NaN	37.5	9	0	61204.026999999995	0	37	0	5	control	EV	LT+pHRodo
	5	9	1	-1	194	133.982	122.978	0	0	NaN	NaN	0	NaN	NaN	NaN	NaN	NaN	194	133.982	122.978	0	NaN	NaN	0	9	0	-645.73	0	37	0	5	BAF	EV	LT+pHRodo
	5	9	1	0	190	132.322	125.406	0	0	NaN	NaN	0	NaN	NaN	NaN	NaN	NaN	190	132.322	125.406	0	NaN	NaN	0	9	0	0	0	37	0	5	BAF	EV	LT+pHRodo
	5	9	1	1	180	132.546	135.753	0.00555556	0.00555556	135	131	1	131.965	127.06	1	135	131	179	132.549	135.801	0	NaN	NaN	0.555556	9	0	3605.0029999999997	0	37	0	5	BAF	EV	LT+pHRodo
	5	9	1	2	179	132.599	143.895	0.027933	0.027933	149.957	153.234	3	138.553	152.76	1.66667	149.957	153.234	176	132.497	143.744	0	NaN	NaN	1.67598	9	0	7202.223	0	37	0	5	BAF	EV	LT+pHRodo
	5	9	1	3	178	132.017	150.524	0.0674157	0.0674157	139.711	174.975	10	139.906	162.565	1.2	139.711	174.975	168	131.548	149.808	0	NaN	NaN	5.61798	9	0	10800.582999999999	0	37	0	5	BAF	EV	LT+pHRodo
	5	9	1	4	180	131.763	156.671	0.116667	0.116667	139.838	179.797	14	138.017	169.027	1.5	139.838	179.797	166	131.235	155.629	0	NaN	NaN	7.77778	9	0	14399.439999999999	0	37	0	5	BAF	EV	LT+pHRodo
	5	9	1	5	177	131.213	162.603	0.124294	0.124294	140.272	201.37	14	138.329	188.864	1.57143	140.272	201.37	163	130.602	160.348	0	NaN	NaN	7.9096	9	0	18007.719999999998	0	37	0	5	BAF	EV	LT+pHRodo
	5	9	1	6	177	131.279	166.562	0.180791	0.180791	138.391	197.513	15	138.949	192.519	2.13333	138.391	197.513	162	130.569	164.159	0	NaN	NaN	8.47458	9	0	21619.12	0	37	0	5	BAF	EV	LT+pHRodo
	5	9	1	7	178	130.606	165.194	0.269663	0.269663	133.536	187.402	21	133.945	176.406	2.28571	133.536	187.402	157	130.159	163.694	0	NaN	NaN	11.7978	9	0	25227.289999999997	0	37	0	5	BAF	EV	LT+pHRodo
	5	9	1	8	176	130.102	163.976	0.238636	0.238636	133.493	192.316	25	131.205	168.178	1.68	133.493	192.316	151	129.919	163.28	0	NaN	NaN	14.2045	9	0	28808.722999999998	0	37	0	5	BAF	EV	LT+pHRodo
	5	9	1	9	175	130.334	165.23	0.285714	0.285714	135.602	183.696	29	132.163	174.238	1.72414	135.602	183.696	146	129.971	163.441	0	NaN	NaN	16.5714	9	0	32411.513	0	37	0	5	BAF	EV	LT+pHRodo
	5	9	1	10	176	129.679	164.38	0.244318	0.244318	134.176	185.68	27	129.948	167.101	1.59259	134.176	185.68	149	129.63	163.887	0	NaN	NaN	15.3409	9	0	36012.337	0	37	0	5	BAF	EV	LT+pHRodo
	5	9	1	11	173	130.145	163.681	0.242775	0.242775	135.295	193.204	24	132.819	178.461	1.75	135.295	193.204	149	129.715	161.301	0	NaN	NaN	13.8728	9	0	39607.759999999995	0	37	0	5	BAF	EV	LT+pHRodo
	5	9	1	12	173	129.98	165.002	0.242775	0.242775	136.769	217.394	22	132.443	168.573	1.90909	136.769	217.394	151	129.621	164.481	0	NaN	NaN	12.7168	9	0	43209.473	0	37	0	5	BAF	EV	LT+pHRodo
	5	9	1	13	170	130.369	161.561	0.305882	0.305882	137.482	190.073	24	134.388	173.256	2.16667	137.482	190.073	146	129.708	159.638	0	NaN	NaN	14.1176	9	0	46815.816999999995	0	37	0	5	BAF	EV	LT+pHRodo
	5	9	1	14	167	130.035	164.63	0.251497	0.251497	139.788	191.393	22	135.779	181.102	1.90909	139.788	191.393	145	129.164	162.13	0	NaN	NaN	13.1737	9	0	50408.39	0	37	0	5	BAF	EV	LT+pHRodo
	5	9	1	15	168	130.088	163.017	0.267857	0.267857	134.817	175.034	22	132.19	166.006	2.04545	134.817	175.034	146	129.771	162.566	0	NaN	NaN	13.0952	9	0	54011.52	0	37	0	5	BAF	EV	LT+pHRodo
	5	9	1	16	167	129.984	161.682	0.257485	0.257485	135.214	171.171	20	134.402	165.961	2.15	135.214	171.171	147	129.383	161.1	0	NaN	NaN	11.976	9	0	57605.106999999996	0	37	0	5	BAF	EV	LT+pHRodo
	5	9	1	17	161	130.637	162.368	0.273292	0.273292	134.922	167.239	21	133.818	167.8	2.09524	134.922	167.239	140	130.16	161.553	0	NaN	NaN	13.0435	9	0	61205.367	0	37	0	5	BAF	EV	LT+pHRodo
	5	10	1	-1	183	155.737	113.687	0	0	NaN	NaN	0	NaN	NaN	NaN	NaN	NaN	183	155.737	113.687	0	NaN	NaN	0	9	0	-645.607	0	37	0	5	control	EV	LT
	5	10	1	0	197	154.542	113.729	0.00507614	0.00507614	148.667	111.667	1	142.402	113.108	1	148.667	111.667	196	154.604	113.732	0	NaN	NaN	0.507614	9	0	0	0	37	0	5	control	EV	LT
	5	10	1	1	187	155.415	113.65	0.13369	0.13369	172.928	114.748	15	163.572	114.841	1.66667	172.928	114.748	172	154.704	113.546	0	NaN	NaN	8.02139	9	0	3604.723	0	37	0	5	control	EV	LT
	5	10	1	2	170	152.918	113.716	0.411765	0.411765	172.557	115.439	28	163.141	114.663	2.5	172.557	115.439	142	150.902	113.53	0	NaN	NaN	16.4706	9	0	7203.3769999999995	0	37	0	5	control	EV	LT
	5	10	1	3	174	151.546	113.566	0.770115	0.770115	161.145	113.466	53	154.503	113.993	2.5283	161.145	113.466	121	150.251	113.379	0	NaN	NaN	30.4598	9	0	10801.377	0	37	0	5	control	EV	LT
	5	10	1	4	170	152.224	113.523	1.38824	1.38824	167.864	115.028	65	159.586	114.756	3.63077	167.864	115.028	105	147.667	112.759	0	NaN	NaN	38.2353	9	0	14399.533	0	37	0	5	control	EV	LT
	5	10	1	5	170	151.596	113.567	1.75294	1.75294	163.656	114.934	67	156.666	114.677	4.44776	163.656	114.934	103	148.298	112.845	0	NaN	NaN	39.4118	9	0	18008.377	0	37	0	5	control	EV	LT
	5	10	1	6	172	151.244	113.676	2.01744	2.01744	169.305	115.334	81	155.719	114.902	4.28395	169.305	115.334	91	147.26	112.586	0	NaN	NaN	47.093	9	0	21622.6	0	37	0	5	control	EV	LT
	5	10	1	7	168	149.22	113.563	1.90476	1.90476	167.744	114.791	71	156.326	114.879	4.50704	167.744	114.791	97	144.019	112.6	0	NaN	NaN	42.2619	9	0	25230.362999999998	0	37	0	5	control	EV	LT
	5	10	1	8	167	148.093	113.548	1.76048	1.76048	168.761	115.356	74	153.282	114.478	3.97297	168.761	115.356	93	143.964	112.808	0	NaN	NaN	44.3114	9	0	28811.5	0	37	0	5	control	EV	LT
	5	10	1	9	167	147.041	113.471	1.82036	1.82036	162.722	114.585	79	152.825	114.415	3.8481	162.722	114.585	88	141.849	112.624	0	NaN	NaN	47.3054	9	0	32414.6	0	37	0	5	control	EV	LT
	5	10	1	10	170	146.154	113.435	1.73529	1.73529	161.32	114.362	78	149.603	113.699	3.78205	161.32	114.362	92	143.23	113.212	0	NaN	NaN	45.8824	9	0	36015.767	0	37	0	5	control	EV	LT
	5	10	1	11	170	145.454	113.504	1.71176	1.71176	159.929	114.7	64	150.516	114.501	4.54688	159.929	114.7	106	142.399	112.902	0	NaN	NaN	37.6471	9	0	39609.57	0	37	0	5	control	EV	LT
	5	10	1	12	165	144.673	113.397	1.93939	1.93939	160.918	115.192	70	148.173	114.146	4.57143	160.918	115.192	95	142.093	112.846	0	NaN	NaN	42.4242	9	0	43214.59	0	37	0	5	control	EV	LT
	5	10	1	13	162	144.365	113.474	1.46296	1.46296	161.734	114.736	71	148.197	114.145	3.33803	161.734	114.736	91	141.375	112.951	0	NaN	NaN	43.8272	9	0	46817.147	0	37	0	5	control	EV	LT
	5	10	1	14	163	143.955	113.478	1.57055	1.57055	164.291	115.206	75	148.652	114.402	3.41333	164.291	115.206	88	139.952	112.69	0	NaN	NaN	46.0123	9	0	50410.183	0	37	0	5	control	EV	LT
	5	10	1	15	163	143.288	113.583	1.55215	1.55215	160.449	115.422	65	146.511	114.676	3.89231	160.449	115.422	98	141.15	112.857	0	NaN	NaN	39.8773	9	0	54015.312999999995	0	37	0	5	control	EV	LT
	5	10	1	16	162	143.186	113.573	1.74691	1.74691	160.14	115.055	67	145.76	114.21	4.22388	160.14	115.055	95	141.371	113.123	0	NaN	NaN	41.358	9	0	57605.479999999996	0	37	0	5	control	EV	LT
	5	10	1	17	160	143.107	113.399	1.65625	1.65625	160.059	115.274	64	145.701	114.473	4.14062	160.059	115.274	96	141.378	112.682	0	NaN	NaN	40	9	0	61207.723	0	37	0	5	control	EV	LT
	6	3	1	-1	289	135.896	121.953	0	0	NaN	NaN	0	NaN	NaN	NaN	NaN	NaN	289	135.896	121.953	0	NaN	NaN	0	9	0	-647.99299999999994	-1	37	0	5	control	NI	LT+pHRodo
	6	3	1	0	303	135.178	123.109	0	0	NaN	NaN	0	NaN	NaN	NaN	NaN	NaN	303	135.178	123.109	0	NaN	NaN	0	9	0	0	0	37	0	5	control	NI	LT+pHRodo
	6	3	1	1	286	135.07	127.684	0	0	NaN	NaN	0	NaN	NaN	NaN	NaN	NaN	286	135.07	127.684	0	NaN	NaN	0	9	0	3603.0699999999997	0	37	0	5	control	NI	LT+pHRodo
	6	3	1	2	288	135.174	130.72	0	0	NaN	NaN	0	NaN	NaN	NaN	NaN	NaN	288	135.174	130.72	0	NaN	NaN	0	9	0	7202.41	0	37	0	5	control	NI	LT+pHRodo
	6	3	1	3	284	135.077	134.052	0	0	NaN	NaN	0	NaN	NaN	NaN	NaN	NaN	284	135.077	134.052	0	NaN	NaN	0	9	0	10802.097	0	37	0	5	control	NI	LT+pHRodo
	6	3	1	4	284	134.925	137.468	0	0	NaN	NaN	0	NaN	NaN	NaN	NaN	NaN	284	134.925	137.468	0	NaN	NaN	0	9	0	14402.874	0	37	0	5	control	NI	LT+pHRodo
	6	3	1	5	284	135.057	139.572	0	0	NaN	NaN	0	NaN	NaN	NaN	NaN	NaN	284	135.057	139.572	0	NaN	NaN	0	9	0	18002.37	0	37	0	5	control	NI	LT+pHRodo
	6	3	1	6	281	134.976	139.692	0	0	NaN	NaN	0	NaN	NaN	NaN	NaN	NaN	281	134.976	139.692	0	NaN	NaN	0	9	0	21602.287	0	37	0	5	control	NI	LT+pHRodo
	6	3	1	7	284	134.659	141.436	0	0	NaN	NaN	0	NaN	NaN	NaN	NaN	NaN	284	134.659	141.436	0	NaN	NaN	0	9	0	25210.629999999997	0	37	0	5	control	NI	LT+pHRodo
	6	3	1	8	283	134.603	142.063	0	0	NaN	NaN	0	NaN	NaN	NaN	NaN	NaN	283	134.603	142.063	0	NaN	NaN	0	9	0	28802.53	0	37	0	5	control	NI	LT+pHRodo
	6	3	1	9	285	134.739	142.527	0	0	NaN	NaN	0	NaN	NaN	NaN	NaN	NaN	285	134.739	142.527	0	NaN	NaN	0	9	0	32402.464	0	37	0	5	control	NI	LT+pHRodo
	6	3	1	10	286	134.511	143.515	0	0	NaN	NaN	0	NaN	NaN	NaN	NaN	NaN	286	134.511	143.515	0	NaN	NaN	0	9	0	36002.18	0	37	0	5	control	NI	LT+pHRodo
	6	3	1	11	280	134.19	144.697	0	0	NaN	NaN	0	NaN	NaN	NaN	NaN	NaN	280	134.19	144.697	0	NaN	NaN	0	9	0	39601.894	0	37	0	5	control	NI	LT+pHRodo
	6	3	1	12	280	134.561	146.815	0	0	NaN	NaN	0	NaN	NaN	NaN	NaN	NaN	280	134.561	146.815	0	NaN	NaN	0	9	0	43202.61	0	37	0	5	control	NI	LT+pHRodo
	6	3	1	13	283	133.247	144.338	0	0	NaN	NaN	0	NaN	NaN	NaN	NaN	NaN	283	133.247	144.338	0	NaN	NaN	0	9	0	46802.09	0	37	0	5	control	NI	LT+pHRodo
	6	3	1	14	279	134.265	146.125	0	0	NaN	NaN	0	NaN	NaN	NaN	NaN	NaN	279	134.265	146.125	0	NaN	NaN	0	9	0	50401.884	0	37	0	5	control	NI	LT+pHRodo
	6	3	1	15	275	134.013	148.188	0	0	NaN	NaN	0	NaN	NaN	NaN	NaN	NaN	275	134.013	148.188	0	NaN	NaN	0	9	0	54001.554	0	37	0	5	control	NI	LT+pHRodo
	6	3	1	16	271	133.844	147.714	0	0	NaN	NaN	0	NaN	NaN	NaN	NaN	NaN	271	133.844	147.714	0	NaN	NaN	0	9	0	57602.407	0	37	0	5	control	NI	LT+pHRodo
	6	3	1	17	267	134.131	149.377	0	0	NaN	NaN	0	NaN	NaN	NaN	NaN	NaN	267	134.131	149.377	0	NaN	NaN	0	9	0	61202.31	0	37	0	5	control	NI	LT+pHRodo
	6	4	1	-1	248	134.564	121.965	0	0	NaN	NaN	0	NaN	NaN	NaN	NaN	NaN	248	134.564	121.965	0	NaN	NaN	0	9	0	-648.65	-1	37	0	5	IMP	NI	LT+pHRodo
	6	4	1	0	240	133.281	122.498	0	0	NaN	NaN	0	NaN	NaN	NaN	NaN	NaN	240	133.281	122.498	0	NaN	NaN	0	9	0	0	0	37	0	5	IMP	NI	LT+pHRodo
	6	4	1	1	224	133.525	124.911	0	0	NaN	NaN	0	NaN	NaN	NaN	NaN	NaN	224	133.525	124.911	0	NaN	NaN	0	9	0	3603.957	0	37	0	5	IMP	NI	LT+pHRodo
	6	4	1	2	224	132.871	126.512	0	0	NaN	NaN	0	NaN	NaN	NaN	NaN	NaN	224	132.871	126.512	0	NaN	NaN	0	9	0	7202.347	0	37	0	5	IMP	NI	LT+pHRodo
	6	4	1	3	222	132.795	127.569	0	0	NaN	NaN	0	NaN	NaN	NaN	NaN	NaN	222	132.795	127.569	0	NaN	NaN	0	9	0	10802.64	0	37	0	5	IMP	NI	LT+pHRodo
	6	4	1	4	223	132.767	129.417	0	0	NaN	NaN	0	NaN	NaN	NaN	NaN	NaN	223	132.767	129.417	0	NaN	NaN	0	9	0	14403.23	0	37	0	5	IMP	NI	LT+pHRodo
	6	4	1	5	220	132.669	129.922	0	0	NaN	NaN	0	NaN	NaN	NaN	NaN	NaN	220	132.669	129.922	0	NaN	NaN	0	9	0	18003.244	0	37	0	5	IMP	NI	LT+pHRodo
	6	4	1	6	223	132.614	131.028	0	0	NaN	NaN	0	NaN	NaN	NaN	NaN	NaN	223	132.614	131.028	0	NaN	NaN	0	9	0	21606.234	0	37	0	5	IMP	NI	LT+pHRodo
	6	4	1	7	221	132.362	130.876	0	0	NaN	NaN	0	NaN	NaN	NaN	NaN	NaN	221	132.362	130.876	0	NaN	NaN	0	9	0	25216.074	0	37	0	5	IMP	NI	LT+pHRodo
	6	4	1	8	219	132.048	132.23	0	0	NaN	NaN	0	NaN	NaN	NaN	NaN	NaN	219	132.048	132.23	0	NaN	NaN	0	9	0	28804.056999999997	0	37	0	5	IMP	NI	LT+pHRodo
	6	4	1	9	217	132.198	131.349	0	0	NaN	NaN	0	NaN	NaN	NaN	NaN	NaN	217	132.198	131.349	0	NaN	NaN	0	9	0	32404.054	0	37	0	5	IMP	NI	LT+pHRodo
	6	4	1	10	216	132.353	132.679	0	0	NaN	NaN	0	NaN	NaN	NaN	NaN	NaN	216	132.353	132.679	0	NaN	NaN	0	9	0	36003.974	0	37	0	5	IMP	NI	LT+pHRodo
	6	4	1	11	216	132.233	133.648	0	0	NaN	NaN	0	NaN	NaN	NaN	NaN	NaN	216	132.233	133.648	0	NaN	NaN	0	9	0	39601.894	0	37	0	5	IMP	NI	LT+pHRodo
	6	4	1	12	212	132.384	133.397	0	0	NaN	NaN	0	NaN	NaN	NaN	NaN	NaN	212	132.384	133.397	0	NaN	NaN	0	9	0	43202.704	0	37	0	5	IMP	NI	LT+pHRodo
	6	4	1	13	208	132.206	133.997	0	0	NaN	NaN	0	NaN	NaN	NaN	NaN	NaN	208	132.206	133.997	0	NaN	NaN	0	9	0	46812.934	0	37	0	5	IMP	NI	LT+pHRodo
	6	4	1	14	214	132.174	135.106	0	0	NaN	NaN	0	NaN	NaN	NaN	NaN	NaN	214	132.174	135.106	0	NaN	NaN	0	9	0	50403.77	0	37	0	5	IMP	NI	LT+pHRodo
	6	4	1	15	206	131.974	135.661	0	0	NaN	NaN	0	NaN	NaN	NaN	NaN	NaN	206	131.974	135.661	0	NaN	NaN	0	9	0	54004.78	0	37	0	5	IMP	NI	LT+pHRodo
	6	4	1	16	191	132.326	136.261	0	0	NaN	NaN	0	NaN	NaN	NaN	NaN	NaN	191	132.326	136.261	0	NaN	NaN	0	9	0	57604.526999999995	0	37	0	5	IMP	NI	LT+pHRodo
	6	4	1	17	189	132.094	135.974	0	0	NaN	NaN	0	NaN	NaN	NaN	NaN	NaN	189	132.094	135.974	0	NaN	NaN	0	9	0	61203.479999999996	0	37	0	5	IMP	NI	LT+pHRodo
	6	5	1	-1	175	135.905	125.254	0	0	NaN	NaN	0	NaN	NaN	NaN	NaN	NaN	175	135.905	125.254	0	NaN	NaN	0	9	0	-648.68	-1	37	0	5	BAF	NI	LT+pHRodo
	6	5	1	0	183	134.921	126.552	0	0	NaN	NaN	0	NaN	NaN	NaN	NaN	NaN	183	134.921	126.552	0	NaN	NaN	0	9	0	0	0	37	0	5	BAF	NI	LT+pHRodo
	6	5	1	1	175	133.35	133.738	0	0	NaN	NaN	0	NaN	NaN	NaN	NaN	NaN	175	133.35	133.738	0	NaN	NaN	0	9	0	3604.067	0	37	0	5	BAF	NI	LT+pHRodo
	6	5	1	2	178	133.034	139.181	0	0	NaN	NaN	0	NaN	NaN	NaN	NaN	NaN	178	133.034	139.181	0	NaN	NaN	0	9	0	7202.5499999999993	0	37	0	5	BAF	NI	LT+pHRodo
	6	5	1	3	175	132.54	140.472	0	0	NaN	NaN	0	NaN	NaN	NaN	NaN	NaN	175	132.54	140.472	0	NaN	NaN	0	9	0	10802.627	0	37	0	5	BAF	NI	LT+pHRodo
	6	5	1	4	174	132.142	145.308	0	0	NaN	NaN	0	NaN	NaN	NaN	NaN	NaN	174	132.142	145.308	0	NaN	NaN	0	9	0	14403.65	0	37	0	5	BAF	NI	LT+pHRodo
	6	5	1	5	175	131.704	145.17	0	0	NaN	NaN	0	NaN	NaN	NaN	NaN	NaN	175	131.704	145.17	0	NaN	NaN	0	9	0	18003.617	0	37	0	5	BAF	NI	LT+pHRodo
	6	5	1	6	170	131.321	148.352	0	0	NaN	NaN	0	NaN	NaN	NaN	NaN	NaN	170	131.321	148.352	0	NaN	NaN	0	9	0	21606.75	0	37	0	5	BAF	NI	LT+pHRodo
	6	5	1	7	172	131.755	147.19	0	0	NaN	NaN	0	NaN	NaN	NaN	NaN	NaN	172	131.755	147.19	0	NaN	NaN	0	9	0	25216.73	0	37	0	5	BAF	NI	LT+pHRodo
	6	5	1	8	166	131.248	151.953	0	0	NaN	NaN	0	NaN	NaN	NaN	NaN	NaN	166	131.248	151.953	0	NaN	NaN	0	9	0	28804.199999999997	0	37	0	5	BAF	NI	LT+pHRodo
	6	5	1	9	167	130.852	150.956	0	0	NaN	NaN	0	NaN	NaN	NaN	NaN	NaN	167	130.852	150.956	0	NaN	NaN	0	9	0	32404.617	0	37	0	5	BAF	NI	LT+pHRodo
	6	5	1	10	159	131.169	153.41	0	0	NaN	NaN	0	NaN	NaN	NaN	NaN	NaN	159	131.169	153.41	0	NaN	NaN	0	9	0	36004.347	0	37	0	5	BAF	NI	LT+pHRodo
	6	5	1	11	157	131.098	155.588	0	0	NaN	NaN	0	NaN	NaN	NaN	NaN	NaN	157	131.098	155.588	0	NaN	NaN	0	9	0	39602.237	0	37	0	5	BAF	NI	LT+pHRodo
	6	5	1	12	159	130.858	157.229	0	0	NaN	NaN	0	NaN	NaN	NaN	NaN	NaN	159	130.858	157.229	0	NaN	NaN	0	9	0	43202.797	0	37	0	5	BAF	NI	LT+pHRodo
	6	5	1	13	159	130.841	156.229	0	0	NaN	NaN	0	NaN	NaN	NaN	NaN	NaN	159	130.841	156.229	0	NaN	NaN	0	9	0	46813.337	0	37	0	5	BAF	NI	LT+pHRodo
	6	5	1	14	156	130.344	155.923	0	0	NaN	NaN	0	NaN	NaN	NaN	NaN	NaN	156	130.344	155.923	0	NaN	NaN	0	9	0	50404.27	0	37	0	5	BAF	NI	LT+pHRodo
	6	5	1	15	149	130.551	156.203	0	0	NaN	NaN	0	NaN	NaN	NaN	NaN	NaN	149	130.551	156.203	0	NaN	NaN	0	9	0	54005.856999999996	0	37	0	5	BAF	NI	LT+pHRodo
	6	5	1	16	147	130.547	157.296	0	0	NaN	NaN	0	NaN	NaN	NaN	NaN	NaN	147	130.547	157.296	0	NaN	NaN	0	9	0	57605.369999999995	0	37	0	5	BAF	NI	LT+pHRodo
	6	5	1	17	136	130.838	161.076	0	0	NaN	NaN	0	NaN	NaN	NaN	NaN	NaN	136	130.838	161.076	0	NaN	NaN	0	9	0	61203.573	0	37	0	5	BAF	NI	LT+pHRodo
	6	6	1	-1	178	150.577	113.08	0	0	NaN	NaN	0	NaN	NaN	NaN	NaN	NaN	178	150.577	113.08	0	NaN	NaN	0	9	0	-649.1	-1	37	0	5	control	NI	LT
	6	6	1	0	177	150.231	112.95	0	0	NaN	NaN	0	NaN	NaN	NaN	NaN	NaN	177	150.231	112.95	0	NaN	NaN	0	9	0	0	0	37	0	5	control	NI	LT
	6	6	1	1	178	148.47	112.875	0	0	NaN	NaN	0	NaN	NaN	NaN	NaN	NaN	178	148.47	112.875	0	NaN	NaN	0	9	0	3604.4269999999997	0	37	0	5	control	NI	LT
	6	6	1	2	177	147.741	112.851	0	0	NaN	NaN	0	NaN	NaN	NaN	NaN	NaN	177	147.741	112.851	0	NaN	NaN	0	9	0	7202.753	0	37	0	5	control	NI	LT
	6	6	1	3	179	147.536	112.734	0	0	NaN	NaN	0	NaN	NaN	NaN	NaN	NaN	179	147.536	112.734	0	NaN	NaN	0	9	0	10802.64	0	37	0	5	control	NI	LT
	6	6	1	4	182	147.295	112.552	0	0	NaN	NaN	0	NaN	NaN	NaN	NaN	NaN	182	147.295	112.552	0	NaN	NaN	0	9	0	14402.822999999999	0	37	0	5	control	NI	LT
	6	6	1	5	184	147.382	112.505	0	0	NaN	NaN	0	NaN	NaN	NaN	NaN	NaN	184	147.382	112.505	0	NaN	NaN	0	9	0	18003.587	0	37	0	5	control	NI	LT
	6	6	1	6	180	146.61	112.557	0	0	NaN	NaN	0	NaN	NaN	NaN	NaN	NaN	180	146.61	112.557	0	NaN	NaN	0	9	0	21610.68	0	37	0	5	control	NI	LT
	6	6	1	7	185	146.311	112.399	0	0	NaN	NaN	0	NaN	NaN	NaN	NaN	NaN	185	146.311	112.399	0	NaN	NaN	0	9	0	25219.037	0	37	0	5	control	NI	LT
	6	6	1	8	184	146.082	112.643	0	0	NaN	NaN	0	NaN	NaN	NaN	NaN	NaN	184	146.082	112.643	0	NaN	NaN	0	9	0	28803.59	0	37	0	5	control	NI	LT
	6	6	1	9	182	145.691	112.347	0	0	NaN	NaN	0	NaN	NaN	NaN	NaN	NaN	182	145.691	112.347	0	NaN	NaN	0	9	0	32404.32	0	37	0	5	control	NI	LT
	6	6	1	10	182	145.117	112.416	0	0	NaN	NaN	0	NaN	NaN	NaN	NaN	NaN	182	145.117	112.416	0	NaN	NaN	0	9	0	36003.723	0	37	0	5	control	NI	LT
	6	6	1	11	180	144.689	112.221	0	0	NaN	NaN	0	NaN	NaN	NaN	NaN	NaN	180	144.689	112.221	0	NaN	NaN	0	9	0	39601.799999999996	0	37	0	5	control	NI	LT
	6	6	1	12	180	144.642	112.179	0	0	NaN	NaN	0	NaN	NaN	NaN	NaN	NaN	180	144.642	112.179	0	NaN	NaN	0	9	0	43202.873	0	37	0	5	control	NI	LT
	6	6	1	13	172	145.442	112.471	0	0	NaN	NaN	0	NaN	NaN	NaN	NaN	NaN	172	145.442	112.471	0	NaN	NaN	0	9	0	46813.573	0	37	0	5	control	NI	LT
	6	6	1	14	168	145.275	112.234	0	0	NaN	NaN	0	NaN	NaN	NaN	NaN	NaN	168	145.275	112.234	0	NaN	NaN	0	9	0	50404.939999999995	0	37	0	5	control	NI	LT
	6	6	1	15	164	145.276	112.266	0	0	NaN	NaN	0	NaN	NaN	NaN	NaN	NaN	164	145.276	112.266	0	NaN	NaN	0	9	0	54006.093	0	37	0	5	control	NI	LT
	6	6	1	16	155	145.603	112.381	0	0	NaN	NaN	0	NaN	NaN	NaN	NaN	NaN	155	145.603	112.381	0	NaN	NaN	0	9	0	57605.606999999996	0	37	0	5	control	NI	LT
	6	6	1	17	155	145.421	112.38	0	0	NaN	NaN	0	NaN	NaN	NaN	NaN	NaN	155	145.421	112.38	0	NaN	NaN	0	9	0	61203.479999999996	0	37	0	5	control	NI	LT
	6	7	1	-1	179	136.72	121.629	0	0	NaN	NaN	0	NaN	NaN	NaN	NaN	NaN	179	136.72	121.629	0	NaN	NaN	0	9	0	-648.866	-1	37	0	5	IMP	EV	LT+pHRodo
	6	7	1	0	186	134.223	121.553	0.00537634	0.00537634	127.391	117.652	1	140.227	121.206	1	127.391	117.652	185	134.19	121.555	0	NaN	NaN	0.537634	9	0	0	0	37	0	5	IMP	EV	LT+pHRodo
	6	7	1	1	183	133.72	124.173	0.0874317	0.0874317	144.754	125.623	10	139.503	124.84	1.6	144.754	125.623	173	133.385	124.135	0	NaN	NaN	5.46448	9	0	3604.254	0	37	0	5	IMP	EV	LT+pHRodo
	6	7	1	2	178	133.315	124.77	0.292135	0.292135	139.396	127.39	24	137.749	125.695	2.16667	139.396	127.39	154	132.624	124.626	0	NaN	NaN	13.4831	9	0	7202.8769999999995	0	37	0	5	IMP	EV	LT+pHRodo
	6	7	1	3	182	132.864	125.341	0.576923	0.576923	139.361	127.077	40	137.558	126.586	2.625	139.361	127.077	142	131.542	124.99	0	NaN	NaN	21.978	9	0	10802.5	0	37	0	5	IMP	EV	LT+pHRodo
	6	7	1	4	183	132	126.401	0.57377	0.57377	138.447	128.386	51	135.233	126.362	2.05882	138.447	128.386	132	130.75	126.416	0	NaN	NaN	27.8689	9	0	14402.667	0	37	0	5	IMP	EV	LT+pHRodo
	6	7	1	5	184	131.578	126.592	0.701087	0.701087	136.715	128.353	53	133.77	126.955	2.43396	136.715	128.353	131	130.691	126.446	0	NaN	NaN	28.8043	9	0	18003.944	0	37	0	5	IMP	EV	LT+pHRodo
	6	7	1	6	180	131.407	126.819	0.8	0.8	139.694	129.764	64	135.814	127.505	2.25	139.694	129.764	116	128.976	126.44	0	NaN	NaN	35.5556	9	0	21611.1	0	37	0	5	IMP	EV	LT+pHRodo
	6	7	1	7	182	131.551	128.613	0.807692	0.807692	140.311	139.019	60	135.361	129.797	2.45	140.311	139.019	122	129.678	128.031	0	NaN	NaN	32.967	9	0	25219.457	0	37	0	5	IMP	EV	LT+pHRodo
	6	7	1	8	184	131.936	128.801	0.891304	0.891304	139.557	134.087	59	134.278	130.456	2.77966	139.557	134.087	125	130.83	128.02	0	NaN	NaN	32.0652	9	0	28803.947	0	37	0	5	IMP	EV	LT+pHRodo
	6	7	1	9	180	131.602	128.46	0.822222	0.822222	141.348	135.256	61	135.358	129.988	2.42623	141.348	135.256	119	129.676	127.676	0	NaN	NaN	33.8889	9	0	32404.756999999998	0	37	0	5	IMP	EV	LT+pHRodo
	6	7	1	10	183	131.584	128.512	1.27869	1.27869	139.895	133.766	70	134.675	128.982	3.34286	139.895	133.766	113	129.669	128.221	0	NaN	NaN	38.2514	9	0	36004.159999999996	0	37	0	5	IMP	EV	LT+pHRodo
	6	7	1	11	181	131.542	129.389	1.20994	1.20994	139.449	136.218	71	134.643	130.51	3.08451	139.449	136.218	110	129.54	128.665	0	NaN	NaN	39.2265	9	0	39602.127	0	37	0	5	IMP	EV	LT+pHRodo
	6	7	1	12	178	130.912	130.074	1.05056	1.05056	136.308	135.258	72	133.287	130.36	2.59722	136.308	135.258	106	129.299	129.88	0	NaN	NaN	40.4494	9	0	43203.106999999996	0	37	0	5	IMP	EV	LT+pHRodo
	6	7	1	13	174	130.747	130.093	0.977011	0.977011	136.686	133.122	68	133.053	130.112	2.5	136.686	133.122	106	129.268	130.08	0	NaN	NaN	39.0805	9	0	46813.774	0	37	0	5	IMP	EV	LT+pHRodo
	6	7	1	14	172	131.051	130.416	1.15116	1.15116	138.331	147.689	71	134.205	131.904	2.78873	138.331	147.689	101	128.834	129.37	0	NaN	NaN	41.2791	9	0	50405.284	0	37	0	5	IMP	EV	LT+pHRodo
	6	7	1	15	169	131.094	130.726	1.36095	1.36095	137.432	137.273	73	133.172	131.71	3.15068	137.432	137.273	96	129.513	129.978	0	NaN	NaN	43.1953	9	0	54006.153999999995	0	37	0	5	IMP	EV	LT+pHRodo
	6	7	1	16	167	130.674	130.928	1.2515	1.2515	140.429	138.776	66	133.754	132.055	3.16667	140.429	138.776	101	128.661	130.192	0	NaN	NaN	39.521	9	0	57605.447	0	37	0	5	IMP	EV	LT+pHRodo
	6	7	1	17	161	130.942	132.459	1.40373	1.40373	140.529	141.681	65	134.422	134.026	3.47692	140.529	141.681	96	128.586	131.399	0	NaN	NaN	40.3727	9	0	61203.509999999995	0	37	0	5	IMP	EV	LT+pHRodo
	6	8	1	-1	151	138.045	127.95	0	0	NaN	NaN	0	NaN	NaN	NaN	NaN	NaN	151	138.045	127.95	0	NaN	NaN	0	9	0	-646.24399999999991	0	37	0	5	control	EV	LT+pHRodo
	6	8	1	0	158	136.184	129.358	0	0	NaN	NaN	0	NaN	NaN	NaN	NaN	NaN	158	136.184	129.358	0	NaN	NaN	0	9	0	0	0	37	0	5	control	EV	LT+pHRodo
	6	8	1	1	157	136.434	136.478	0.121019	0.121019	152.658	142.286	13	144.124	133.826	1.46154	152.658	142.286	144	135.74	136.717	0	NaN	NaN	8.28025	9	0	3604.366	0	37	0	5	control	EV	LT+pHRodo
	6	8	1	2	157	136.586	145.072	0.528662	0.528662	148.143	149.468	30	142.516	142.273	2.76667	148.143	149.468	127	135.185	145.733	0	NaN	NaN	19.1083	9	0	7201.833	0	37	0	5	control	EV	LT+pHRodo
	6	8	1	3	158	135.993	148.081	0.601266	0.601266	143.951	175.319	44	141.284	161.575	2.15909	143.951	175.319	114	133.951	142.872	0	NaN	NaN	27.8481	9	0	10801.065999999999	0	37	0	5	control	EV	LT+pHRodo
	6	8	1	4	156	135.912	151.992	0.75641	0.75641	146.438	174.454	53	139.872	157.938	2.22642	146.438	174.454	103	133.875	148.932	0	NaN	NaN	33.9744	9	0	14400.3	0	37	0	5	control	EV	LT+pHRodo
	6	8	1	5	154	136.08	156.263	1.01948	1.01948	146.284	167.416	57	140.479	157.638	2.75439	146.284	167.416	97	133.495	155.455	0	NaN	NaN	37.013	9	0	18007.126	0	37	0	5	control	EV	LT+pHRodo
	6	8	1	6	152	135.85	160.62	1.04605	1.04605	148.483	188.442	60	138.622	163.354	2.65	148.483	188.442	92	134.042	158.836	0	NaN	NaN	39.4737	9	0	21616.873	0	37	0	5	control	EV	LT+pHRodo
	6	8	1	7	151	135.21	162.315	1.08609	1.08609	144.629	190.434	57	138.307	170.908	2.87719	144.629	190.434	94	133.331	157.104	0	NaN	NaN	37.7483	9	0	25225.699999999997	0	37	0	5	control	EV	LT+pHRodo
	6	8	1	8	149	135.428	163.143	1.13423	1.13423	148.093	200.214	64	138.401	171.202	2.64062	148.093	200.214	85	133.189	157.075	0	NaN	NaN	42.953	9	0	28806.399999999998	0	37	0	5	control	EV	LT+pHRodo
	6	8	1	9	151	135.192	165.033	1.27815	1.27815	146.942	191.605	65	139.232	170.847	2.96923	146.942	191.605	86	132.139	160.639	0	NaN	NaN	43.0464	9	0	32409.28	0	37	0	5	control	EV	LT+pHRodo
	6	8	1	10	149	135.108	163.488	1.37584	1.37584	148.772	203.606	66	138.542	168.011	3.10606	148.772	203.606	83	132.377	159.891	0	NaN	NaN	44.2953	9	0	36010.79	0	37	0	5	control	EV	LT+pHRodo
	6	8	1	11	149	134.981	161.654	1.33557	1.33557	146.778	193.11	70	139.663	167.14	2.84286	146.778	193.11	79	130.831	156.792	0	NaN	NaN	46.9799	9	0	39606.093	0	37	0	5	control	EV	LT+pHRodo
	6	8	1	12	148	134.768	162.122	1.36486	1.36486	144.995	191.069	63	138.847	170.526	3.20635	144.995	191.069	85	131.745	155.892	0	NaN	NaN	42.5676	9	0	43205.746	0	37	0	5	control	EV	LT+pHRodo
	6	8	1	13	144	135.521	163.156	1.36806	1.36806	147.169	195.628	64	139.45	165.014	3.07812	147.169	195.628	80	132.379	161.67	0	NaN	NaN	44.4444	9	0	46814.71	0	37	0	5	control	EV	LT+pHRodo
	6	8	1	14	143	134.869	163.836	1.59441	1.59441	147.242	195.622	69	138.122	164.571	3.30435	147.242	195.622	74	131.836	163.15	0	NaN	NaN	48.2517	9	0	50407.876	0	37	0	5	control	EV	LT+pHRodo
	6	8	1	15	146	134.66	164.555	1.38356	1.38356	144.98	203.607	68	138.036	170.012	2.97059	144.98	203.607	78	131.717	159.797	0	NaN	NaN	46.5753	9	0	54009.462999999996	0	37	0	5	control	EV	LT+pHRodo
	6	8	1	16	145	134.705	162.713	1.36552	1.36552	144.976	201.822	68	137.514	168.829	2.91176	144.976	201.822	77	132.224	157.312	0	NaN	NaN	46.8966	9	0	57604.36	0	37	0	5	control	EV	LT+pHRodo
	6	8	1	17	138	134.363	164.231	1.53623	1.53623	146.337	202.148	66	138.874	172.165	3.21212	146.337	202.148	72	130.227	156.959	0	NaN	NaN	47.8261	9	0	61204.026	0	37	0	5	control	EV	LT+pHRodo
	6	9	1	-1	127	137.511	128.562	0	0	NaN	NaN	0	NaN	NaN	NaN	NaN	NaN	127	137.511	128.562	0	NaN	NaN	0	9	0	-645.74299999999994	0	37	0	5	BAF	EV	LT+pHRodo
	6	9	1	0	135	135.841	128.623	0	0	NaN	NaN	0	NaN	NaN	NaN	NaN	NaN	135	135.841	128.623	0	NaN	NaN	0	9	0	0	0	37	0	5	BAF	EV	LT+pHRodo
	6	9	1	1	132	135.263	137.307	0.00757576	0.00757576	144.589	139.877	1	132.571	130.377	1	144.589	139.877	131	135.284	137.36	0	NaN	NaN	0.757576	9	0	3605.507	0	37	0	5	BAF	EV	LT+pHRodo
	6	9	1	2	126	134.479	143.861	0.0238095	0.0238095	120.357	148.762	3	138.562	163.223	1	120.357	148.762	123	134.38	143.389	0	NaN	NaN	2.38095	9	0	7202.227	0	37	0	5	BAF	EV	LT+pHRodo
	6	9	1	3	133	134.144	151.264	0.037594	0.037594	132.532	147.343	5	142.562	163.852	1	132.532	147.343	128	133.816	150.772	0	NaN	NaN	3.7594	9	0	10800.88	0	37	0	5	BAF	EV	LT+pHRodo
	6	9	1	4	132	132.955	156.251	0.159091	0.159091	137.778	152.613	16	139.726	158.716	1.3125	137.778	152.613	116	132.021	155.911	0	NaN	NaN	12.1212	9	0	14400.16	0	37	0	5	BAF	EV	LT+pHRodo
	6	9	1	5	130	133.078	161.477	0.138462	0.138462	135.39	163.16	12	136.195	162.562	1.5	135.39	163.16	118	132.761	161.367	0	NaN	NaN	9.23077	9	0	18007.517	0	37	0	5	BAF	EV	LT+pHRodo
	6	9	1	6	135	132.893	163.858	0.237037	0.237037	133.252	170.573	17	139.169	174.068	1.88235	133.252	170.573	118	131.989	162.387	0	NaN	NaN	12.5926	9	0	21618.497	0	37	0	5	BAF	EV	LT+pHRodo
	6	9	1	7	133	132.498	161.69	0.233083	0.233083	135.774	174.125	14	140.755	185.051	2.21429	135.774	174.125	119	131.526	158.942	0	NaN	NaN	10.5263	9	0	25227.12	0	37	0	5	BAF	EV	LT+pHRodo
	6	9	1	8	131	132.133	162.89	0.282443	0.282443	137.251	169.777	19	138.191	171.273	1.94737	137.251	169.777	112	131.106	161.468	0	NaN	NaN	14.5038	9	0	28807.493	0	37	0	5	BAF	EV	LT+pHRodo
	6	9	1	9	134	131.512	163.361	0.276119	0.276119	139.096	181.897	21	138.185	182.978	1.7619	139.096	181.897	113	130.272	159.716	0	NaN	NaN	15.6716	9	0	32410.186999999998	0	37	0	5	BAF	EV	LT+pHRodo
	6	9	1	10	133	132.028	166.535	0.338346	0.338346	137.652	188.042	25	139.26	184.81	1.8	137.652	188.042	108	130.354	162.304	0	NaN	NaN	18.797	9	0	36011.602999999996	0	37	0	5	BAF	EV	LT+pHRodo
	6	9	1	11	133	131.545	162.838	0.315789	0.315789	140.466	190.54	22	139.473	182.798	1.90909	140.466	190.54	111	129.973	158.882	0	NaN	NaN	16.5414	9	0	39607.276999999995	0	37	0	5	BAF	EV	LT+pHRodo
	6	9	1	12	130	131.666	162.365	0.215385	0.215385	145.177	191.426	18	139.403	181.357	1.55556	145.177	191.426	112	130.422	159.313	0	NaN	NaN	13.8462	9	0	43207.057	0	37	0	5	BAF	EV	LT+pHRodo
	6	9	1	13	128	132.064	165.009	0.234375	0.234375	140.965	183.899	20	138.308	181.618	1.5	140.965	183.899	108	130.908	161.933	0	NaN	NaN	15.625	9	0	46815.602999999996	0	37	0	5	BAF	EV	LT+pHRodo
	6	9	1	14	130	131.951	166.55	0.261538	0.261538	141.809	182.913	16	140.766	183.844	2.125	141.809	182.913	114	130.714	164.123	0	NaN	NaN	12.3077	9	0	50407.987	0	37	0	5	BAF	EV	LT+pHRodo
	6	9	1	15	130	131.57	165.447	0.238462	0.238462	137.187	161.217	18	138.728	177.241	1.72222	137.187	161.217	112	130.42	163.552	0	NaN	NaN	13.8462	9	0	54010.617	0	37	0	5	BAF	EV	LT+pHRodo
	6	9	1	16	124	132.217	165.302	0.330645	0.330645	139.068	174.119	23	138.157	178.299	1.78261	139.068	174.119	101	130.865	162.342	0	NaN	NaN	18.5484	9	0	57604.593	0	37	0	5	BAF	EV	LT+pHRodo
	6	9	1	17	122	132.424	166.769	0.139344	0.139344	138.947	177.226	15	139.089	176.641	1.13333	138.947	177.226	107	131.489	165.385	0	NaN	NaN	12.2951	9	0	61204.496999999996	0	37	0	5	BAF	EV	LT+pHRodo
	6	10	1	-1	155	165.248	113.434	0	0	NaN	NaN	0	NaN	NaN	NaN	NaN	NaN	155	165.248	113.434	0	NaN	NaN	0	9	0	-645.56	0	37	0	5	control	EV	LT
	6	10	1	0	157	166.252	113.29	0	0	NaN	NaN	0	NaN	NaN	NaN	NaN	NaN	157	166.252	113.29	0	NaN	NaN	0	9	0	0	0	37	0	5	control	EV	LT
	6	10	1	1	154	162.31	113.29	0.285714	0.285714	186.744	115.947	21	180.121	115.565	2.09524	186.744	115.947	133	159.497	112.931	0	NaN	NaN	13.6364	9	0	3604.4429999999998	0	37	0	5	control	EV	LT
	6	10	1	2	157	159.127	113.139	0.917197	0.917197	185.64	114.51	45	167.652	113.9	3.2	185.64	114.51	112	155.702	112.833	0	NaN	NaN	28.6624	9	0	7203.723	0	37	0	5	control	EV	LT
	6	10	1	3	159	156.379	113.08	1.32075	1.32075	184.78	114.813	45	170.269	114.534	4.66667	184.78	114.813	114	150.896	112.506	0	NaN	NaN	28.3019	9	0	10801.05	0	37	0	5	control	EV	LT
	6	10	1	4	156	156.101	113.227	1.76923	1.76923	174.996	114.802	70	165.841	114.429	3.94286	174.996	114.802	86	148.173	112.248	0	NaN	NaN	44.8718	9	0	14399.47	0	37	0	5	control	EV	LT
	6	10	1	5	159	153.6	113.215	1.64151	1.64151	180.843	115.288	63	165.993	114.935	4.14286	180.843	115.288	96	145.467	112.086	0	NaN	NaN	39.6226	9	0	18008.406	0	37	0	5	control	EV	LT
	6	10	1	6	155	154.183	113.414	2.16129	2.16129	186.874	116.037	64	164.41	114.806	5.23438	186.874	116.037	91	146.991	112.435	0	NaN	NaN	41.2903	9	0	21623.55	0	37	0	5	control	EV	LT
	6	10	1	7	154	152.611	113.293	2.03896	2.03896	174.188	114.583	70	161.634	114.246	4.48571	174.188	114.583	84	145.092	112.499	0	NaN	NaN	45.4545	9	0	25230.85	0	37	0	5	control	EV	LT
	6	10	1	8	151	151.121	113.245	1.91391	1.91391	182.162	115.718	56	163.482	114.637	5.16071	182.162	115.718	95	143.835	112.425	0	NaN	NaN	37.0861	9	0	28811.469999999998	0	37	0	5	control	EV	LT
	6	10	1	9	150	150.537	113.396	1.92	1.92	176.387	115.356	56	159.668	114.494	5.14286	176.387	115.356	94	145.097	112.742	0	NaN	NaN	37.3333	9	0	32414.739999999998	0	37	0	5	control	EV	LT
	6	10	1	10	146	150.635	113.254	1.92466	1.92466	178.736	114.853	59	159.356	114.22	4.76271	178.736	114.853	87	144.721	112.599	0	NaN	NaN	40.411	9	0	36016.703	0	37	0	5	control	EV	LT
	6	10	1	11	149	150.616	113.456	1.75839	1.75839	180.447	115.983	63	159.002	114.673	4.15873	180.447	115.983	86	144.473	112.565	0	NaN	NaN	42.2819	9	0	39610.085999999996	0	37	0	5	control	EV	LT
	6	10	1	12	146	149.366	113.291	1.9726	1.9726	174.77	114.586	63	155.813	113.779	4.57143	174.77	114.586	83	144.472	112.921	0	NaN	NaN	43.1507	9	0	43214.979999999996	0	37	0	5	control	EV	LT
	6	10	1	13	147	149.72	113.181	1.87075	1.87075	179.934	115.15	54	158.351	114.185	5.09259	179.934	115.15	93	144.708	112.599	0	NaN	NaN	36.7347	9	0	46817.146	0	37	0	5	control	EV	LT
	6	10	1	14	149	147.676	113.101	1.48322	1.48322	174.519	114.823	52	155.453	113.623	4.25	174.519	114.823	97	143.507	112.822	0	NaN	NaN	34.8993	9	0	50409.933	0	37	0	5	control	EV	LT
	6	10	1	15	154	146.49	113.246	1.29221	1.29221	172.509	115.39	58	155.465	114.224	3.43103	172.509	115.39	96	141.068	112.656	0	NaN	NaN	37.6623	9	0	54015.483	0	37	0	5	control	EV	LT
	6	10	1	16	149	147.034	113.371	1.47651	1.47651	177.627	115.692	55	154.847	114.16	4	177.627	115.692	94	142.463	112.91	0	NaN	NaN	36.9128	9	0	57605.653	0	37	0	5	control	EV	LT
	6	10	1	17	143	146.615	113.292	1.16084	1.16084	176.727	115.664	55	155.398	114.466	3.01818	176.727	115.664	88	141.125	112.558	0	NaN	NaN	38.4615	9	0	61207.49	0	37	0	5	control	EV	LT
	c
	Row	Column	Plane	Timepoint	Nuclei - Number of Objects	Nuclei - Intensity Cytoplasm Region MTO Mean - Mean per Well	Nuclei - Intensity Cytoplasm Region ER-GFP Mean - Mean per Well	Bright OMV - Intensity Spot EGFP Mean - Mean per Well	Bright OMV - Intensity Spot dsRed Mean - Mean per Well	Cells with OMVs - Number of Objects	Cells with OMVs - Intensity Cytoplasm Region MTO Mean - Mean per Well	Cells with OMVs - Intensity Cytoplasm Region ER-GFP Mean - Mean per Well	Cells with OMVs - Number of Bright OMV- per Cell - Mean per Well	Cells with OMVs - OMV Area [¬µm¬≤]- Sum per Cell - Mean per Well	Cells without OMVs - Number of Objects	Cells without OMVs - Intensity Cytoplasm Region MTO Mean - Mean per Well	Cells without OMVs - Intensity Cytoplasm Region ER-GFP Mean - Mean per Well	Cells without OMVs - Number of Bright OMV- per Cell - Mean per Well	% cells with OMVs	Number of Analyzed Fields	Height [¬µm]	Time [s]	Temperature	Target Temperature	CO2	Target CO2	Compound			Row	Column	Plane	Timepoint	Nuclei - Number of Objects	Nuclei - Intensity Cytoplasm Region MTO Mean - Mean per Well	Nuclei - Intensity Cytoplasm Region ER-GFP Mean - Mean per Well	Bright OMV - Intensity Spot dsRed Mean - Mean per Well	Cells with OMVs - Number of Objects	Cells with OMVs - Intensity Cytoplasm RegionEGFP Mean - Mean per Well	Cells with OMVs - Number of Bright OMV- per Cell - Mean per Well	Cells with OMVs - OMV Area [¬µm¬≤]- Sum per Cell - Mean per Well	Cells without OMVs - Number of Objects	Cells without OMVs - Intensity Cytoplasm Region MTO Mean - Mean per Well	Cells without OMVs - Intensity Cytoplasm Region ER-GFP Mean - Mean per Well	Cells without OMVs - Number of Bright OMV- per Cell - Mean per Well	% cells with OMVs	Number of Analyzed Fields	Height [¬µm]	Time [s]
	3	4	1	-1	523	238.408	671.684	NaN	NaN	0	NaN	NaN	NaN	NaN	523	238.408	671.684	0	0	36	0	-487.547	-1	37	0	5	No OMVs			3	3	1	-1	591	225.445	596.738		0	NaN	NaN	NaN	591	225.445	596.738	0	0	36	0	-487.814
	3	4	1	0	513	231.528	670.405	NaN	NaN	0	NaN	NaN	NaN	NaN	513	231.528	670.405	0	0	36	0	0	-1	37	0	5	No OMVs			3	3	1	0	573	229.938	698.717		0		NaN	NaN	573	229.938	698.717	0	0	36	0	0
	3	4	1	1	516	208.212	620.467	NaN	NaN	0	NaN	NaN	NaN	NaN	516	208.212	620.467	0	0	36	0	1801.71	0	37	0	5	No OMVs			3	3	1	1	597	197.16	625.755	1336.19	1	163.874	1	0.279582	587	196.82	623.644	0	0.167504	36	0	1804.28
	3	4	1	2	517	204.873	635.607	NaN	NaN	0	NaN	NaN	NaN	NaN	517	204.873	635.607	0	0	36	0	3601.17	0	37	0	5	No OMVs			3	3	1	2	590	187.981	639.776	1054.64	15	207.087	1.13333	0.232402	529	188.211	636.925	0	2.54237	36	0	3601.71
	3	4	1	3	521	207.1	634.991	NaN	NaN	0	NaN	NaN	NaN	NaN	521	207.1	634.991	0	0	36	0	5402	0	37	0	5	No OMVs			3	3	1	3	590	186.237	604.538	898.432	22	185.5	1.13636	0.169179	538	186.668	604.591	0	3.72881	36	0	5403.75
	3	4	1	4	528	204.597	630.911	NaN	NaN	0	NaN	NaN	NaN	NaN	528	204.597	630.911	0	0	36	0	7201.9	0	37	0	5	No OMVs			3	3	1	4	596	184.453	603.29	1141.36	26	192.93	1.26923	0.182803	543	186.05	599.208	0	4.36242	36	0	7202.63
	3	4	1	5	527	191.856	563.689	NaN	NaN	0	NaN	NaN	NaN	NaN	527	191.856	563.689	0	0	36	0	9001.73	0	37	0	5	No OMVs			3	3	1	5	603	173.964	535.689	534.151	42	192.236	1.11905	0.188052	571	173.234	530.669	0	6.96517	36	0	9002.6
	3	4	1	6	532	199.87	571.285	NaN	NaN	0	NaN	NaN	NaN	NaN	532	199.87	571.285	0	0	36	0	10801.6	0	37	0	5	No OMVs			3	3	1	6	603	172.897	509.837	823.236	43	195.556	1.06977	0.173113	582	170.615	506.997	0	7.13101	36	0	10802.3
	3	4	1	7	531	203.485	591.277	NaN	NaN	0	NaN	NaN	NaN	NaN	531	203.485	591.277	0	0	36	0	12601.5	0	37	0	5	No OMVs			3	3	1	7	600	177.886	545.104	880.646	42	205.282	1.16667	0.200949	580	176.424	538.487	0	7	36	0	12603.2
	3	4	1	8	531	202.859	585.521	NaN	NaN	0	NaN	NaN	NaN	NaN	531	202.859	585.521	0	0	36	0	14401.3	0	37	0	5	No OMVs			3	3	1	8	602	179.313	564.577	1278.35	43	198.639	1.11628	0.205216	582	177.797	558.438	0	7.14286	36	0	14402.1
	3	4	1	9	537	204.429	592.212	NaN	NaN	0	NaN	NaN	NaN	NaN	537	204.429	592.212	0	0	36	0	16201.1	0	37	0	5	No OMVs			3	3	1	9	604	178.411	578.434	1814.89	54	197.295	1.12963	0.170855	588	178.27	574.702	0	8.9404	36	0	16202.3
	3	4	1	10	535	202.382	590.205	NaN	NaN	0	NaN	NaN	NaN	NaN	535	202.382	590.205	0	0	36	0	18002	0	37	0	5	No OMVs			3	3	1	10	606	176.828	584.796	1245.47	50	200.832	1.14	0.178932	591	177.423	581.877	0	8.25083	36	0	18003
	3	5	1	-1	370	231.074	639.429	NaN	NaN	0	NaN	NaN	NaN	NaN	370	231.074	639.429	0	0	36	0	-487.56	-1	37	0	5	No OMVs			3	4	1	-1	653	232.662	624.766		0		NaN	NaN	653	232.662	624.766	0	0	36	0	-488.233
	3	5	1	0	377	226.248	649.727	NaN	NaN	0	NaN	NaN	NaN	NaN	377	226.248	649.727	0	0	36	0	0	-1	37	0	5	No OMVs			3	4	1	0	643	238.078	724.938		0		NaN	NaN	643	238.078	724.938	0	0	36	0	0
	3	5	1	1	370	195.767	562.974	NaN	NaN	0	NaN	NaN	NaN	NaN	370	195.767	562.974	0	0	36	0	1805.89	0	37	0	5	No OMVs			5	5	1	1	645	191.721	578.093	1546.34	1	175.21	1	1.22317	628	191.405	576.991	0	0.155039	36	0	1805.05
	3	5	1	2	381	190.791	558.21	NaN	NaN	0	NaN	NaN	NaN	NaN	381	190.791	558.21	0	0	36	0	3602.06	0	37	0	5	No OMVs			5	5	1	2	633	185.216	572.769	1134.38	4	241.452	1.08333	0.177651	589	185.011	570.605	0	0.631912	36	0	3601.81
	3	5	1	3	371	198.801	622.461	NaN	NaN	0	NaN	NaN	NaN	NaN	371	198.801	622.461	0	0	36	0	5404.12	0	37	0	5	No OMVs			5	5	1	3	636	187.506	655.925	639.935	10	220.308	1.05556	0.224248	542	189.923	664.704	0	1.57233	36	0	5404.2
	3	5	1	4	369	192.869	575.109	NaN	NaN	0	NaN	NaN	NaN	NaN	369	192.869	575.109	0	0	36	0	7202.61	0	37	0	5	No OMVs			5	5	1	4	641	181.417	588.252	838.235	16	226.428	1.03333	0.176486	573	183.05	588.908	0	2.4961	36	0	7202.74
	3	5	1	5	374	179.946	493.638	NaN	NaN	0	NaN	NaN	NaN	NaN	374	179.946	493.638	0	0	36	0	9002.15	0	37	0	5	No OMVs			5	5	1	5	639	184.028	610.316	809.733	21	222.894	1.09677	0.21645	587	183.71	611.129	0	3.28638	36	0	9002.06
	3	5	1	6	368	192.978	559.993	NaN	NaN	0	NaN	NaN	NaN	NaN	368	192.978	559.993	0	0	36	0	10802.3	0	37	0	5	No OMVs			5	5	1	6	640	184.924	633.666	803.72	24	217.307	1.11111	0.186873	553	183.909	634.432	0	3.75	36	0	10802.6
	3	5	1	7	385	198.496	581.059	NaN	NaN	0	NaN	NaN	NaN	NaN	385	198.496	581.059	0	0	36	0	12604	0	37	0	5	No OMVs			5	5	1	7	643	183.628	609.416	1018.9	30	224.468	1.06977	0.182053	596	183.346	612.429	0	4.66563	36	0	12603.8
	3	5	1	8	385	196.539	579.838	NaN	NaN	0	NaN	NaN	NaN	NaN	385	196.539	579.838	0	0	36	0	14402.4	0	37	0	5	No OMVs			5	5	1	8	643	179.718	587.809	887.327	37	226.892	1.02632	0.200719	606	180.317	588.604	0	5.75428	36	0	14402.3
	3	5	1	9	385	195.45	561.369	NaN	NaN	0	NaN	NaN	NaN	NaN	385	195.45	561.369	0	0	36	0	16201.8	0	37	0	5	No OMVs			5	5	1	9	650	178.866	588.343	940.596	34	240.036	1.12766	0.22716	615	179.895	586.292	0	5.23077	36	0	16202
	3	5	1	10	384	196.506	573.676	NaN	NaN	0	NaN	NaN	NaN	NaN	384	196.506	573.676	0	0	36	0	18002.6	0	37	0	5	No OMVs			5	5	1	10	646	177.606	592.003	915.956	37	242.112	1.13953	0.233865	619	178.352	588.997	0	5.72755	36	0	18002.6
	3	6	1	-1	458	234.007	605.621	NaN	NaN	0	NaN	NaN	NaN	NaN	458	234.007	605.621	0	0	36	0	-487.657	-1	37	0	5	No OMVs			3	5	1	-1	506	232.274	604.349				NaN	NaN	506	232.274	604.349	0	0	36	0	-487.453
	3	6	1	0	467	242.265	675.171	NaN	NaN	0	NaN	NaN	NaN	NaN	467	242.265	675.171	0	0	36	0	0	-1	37	0	5	No OMVs			3	5	1	0	481	233.732	661.037		0		NaN	NaN	481	233.732	661.037	0	0	36	0	0
	3	6	1	1	468	209.041	581.806	NaN	NaN	0	NaN	NaN	NaN	NaN	468	209.041	581.806	0	0	36	0	1806.53	0	37	0	5	No OMVs			3	5	1	1	498	208.592	607.407	0	0	204.867	NaN	NaN	482	208.773	609.084	0	0	36	0	1807.62
	3	6	1	2	460	214.471	616.317	NaN	NaN	0	NaN	NaN	NaN	NaN	460	214.471	616.317	0	0	36	0	3601.82	0	37	0	5	No OMVs			3	5	1	2	489	204.975	609.898	730.261	7	176.648	1.14286	0.0886174	426	202.724	615.958	0	1.43149	36	0	3600.85
	3	6	1	3	453	218.405	649.789	NaN	NaN	0	NaN	NaN	NaN	NaN	453	218.405	649.789	0	0	36	0	5404.17	0	37	0	5	No OMVs			3	5	1	3	486	186.786	514.642	857.398	16	186.29	1	0.158903	437	185.294	514.658	0	3.29218	36	0	5404.96
	3	6	1	4	458	206.75	597.086	NaN	NaN	0	NaN	NaN	NaN	NaN	458	206.75	597.086	0	0	36	0	7202.25	0	37	0	5	No OMVs			3	5	1	4	484	197.262	589.665	956.449	18	203.232	1.05556	0.145615	419	191.502	591.147	0	3.71901	36	0	7201.91
	3	6	1	5	463	213.902	597.949	NaN	NaN	0	NaN	NaN	NaN	NaN	463	213.902	597.949	0	0	36	0	9001.85	0	37	0	5	No OMVs			3	5	1	5	484	193.811	548.829	821.771	25	221.477	1.08	0.186621	445	191.738	548.475	0	5.16529	36	0	9001.76
	3	6	1	6	460	214.099	609.332	NaN	NaN	0	NaN	NaN	NaN	NaN	460	214.099	609.332	0	0	36	0	10802	0	37	0	5	No OMVs			3	5	1	6	480	189.616	511.267	1139.98	16	201.104	1.1875	0.187844	455	189.255	511.145	0	3.33333	36	0	10801.7
	3	6	1	7	463	220.9	600.478	NaN	NaN	0	NaN	NaN	NaN	NaN	463	220.9	600.478	0	0	36	0	12604.6	0	37	0	5	No OMVs			3	5	1	7	482	183.037	494.955	848.949	26	208.413	1	0.156257	465	181.947	490.343	0	5.39419	36	0	12603.4
	3	6	1	8	464	219.067	589.782	NaN	NaN	0	NaN	NaN	NaN	NaN	464	219.067	589.782	0	0	36	0	14403.5	0	37	0	5	No OMVs			3	5	1	8	484	177.855	479.42	994.446	27	207.945	1.11111	0.153058	466	176.563	476.166	0	5.57851	36	0	14403.8
	3	6	1	9	472	221.406	590.757	NaN	NaN	0	NaN	NaN	NaN	NaN	472	221.406	590.757	0	0	36	0	16202.6	0	37	0	5	No OMVs			3	5	1	9	482	181.433	501.635	898.254	27	216.296	1.14815	0.156618	462	181.175	497.344	0	5.60166	36	0	16202
	3	6	1	10	466	215.132	579.752	NaN	NaN	0	NaN	NaN	NaN	NaN	466	215.132	579.752	0	0	36	0	18003.2	0	37	0	5	No OMVs			3	5	1	10	478	183.259	530.934	1023.42	31	202.88	1.06452	0.183476	460	182.649	527.369	0	6.48536	36	0	18002.5
	4	4	1	-1	591	225.445	596.738			0					591	225.445	596.738	0	0	36	0	-487.814	-1	37	0	5	OMVs
	4	4	1	0	573	229.938	698.717	0	0	0			0		573	229.938	698.717	0	0	36	0	0	-1	37	0	5	OMVs
	4	4	1	1	597	197.16	625.755	1600.87	246.122	10	217.163	749.679	1	0.505427	587	196.82	623.644	0	1.67504	36	0	1804.28	0	37	0	5	OMVs
	4	4	1	2	590	187.981	639.776	893.797	213.111	61	185.987	664.504	1.11475	0.572258	529	188.211	636.925	0	10.339	36	0	3601.71	0	37	0	5	OMVs
	4	4	1	3	590	186.237	604.538	1150.74	225.556	52	181.788	603.99	1.13462	0.615977	538	186.668	604.591	0	8.81356	36	0	5403.75	0	37	0	5	OMVs
	4	4	1	4	596	184.453	603.29	944.091	198.137	53	168.086	645.107	1.18868	0.636198	543	186.05	599.208	0	8.89262	36	0	7202.63	0	37	0	5	OMVs
	4	4	1	5	603	173.964	535.689	1063.97	210.952	32	186.99	625.263	1.0625	0.588062	571	173.234	530.669	0	5.3068	36	0	9002.6	0	37	0	5	OMVs
	4	4	1	6	603	172.897	509.837	1082.59	286.001	21	236.139	588.527	1.09524	0.602116	582	170.615	506.997	0	3.48259	36	0	10802.3	0	37	0	5	OMVs
	4	4	1	7	600	177.886	545.104	1178.07	219.795	20	220.297	737.011	1.1	0.621728	580	176.424	538.487	0	3.33333	36	0	12603.2	0	37	0	5	OMVs
	4	4	1	8	602	179.313	564.577	1211.39	278.814	20	223.436	743.213	1.1	0.682939	582	177.797	558.438	0	3.32226	36	0	14402.1	0	37	0	5	OMVs
	4	4	1	9	604	178.411	578.434	1179.25	189.514	16	183.611	715.559	1.25	0.823615	588	178.27	574.702	0	2.64901	36	0	16202.3	0	37	0	5	OMVs
	4	4	1	10	606	176.828	584.796	1198.69	219.777	15	153.403	699.809	1.2	0.76776	591	177.423	581.877	0	2.47525	36	0	18003	0	37	0	5	OMVs
	4	5	1	-1	653	232.662	624.766			0					653	232.662	624.766	0	0	36	0	-488.233	-1	37	0	5	OMVs
	4	5	1	0	643	238.078	724.938	0	0	0			0		643	238.078	724.938	0	0	36	0	0	-1	37	0	5	OMVs
	4	5	1	1	645	191.721	578.093	1053.82	274.328	17	203.414	618.801	1.11765	0.725787	628	191.405	576.991	0	2.63566	36	0	1805.05	0	37	0	5	OMVs
	4	5	1	2	633	185.216	572.769	1092.06	286.273	44	187.965	601.734	1.29545	0.81343	589	185.011	570.605	0	6.95103	36	0	3601.81	0	37	0	5	OMVs
	4	5	1	3	636	187.506	655.925	870.148	219.316	94	173.568	605.303	1.28723	0.763276	542	189.923	664.704	0	14.7799	36	0	5404.2	0	37	0	5	OMVs
	4	5	1	4	641	181.417	588.252	931.113	231.558	68	167.659	582.717	1.33824	0.771824	573	183.05	588.908	0	10.6084	36	0	7202.74	0	37	0	5	OMVs
	4	5	1	5	639	184.028	610.316	943.615	235.041	52	187.615	601.129	1.46154	0.810708	587	183.71	611.129	0	8.13772	36	0	9002.06	0	37	0	5	OMVs
	4	5	1	6	640	184.924	633.666	956.999	308.316	87	191.374	628.793	1.21839	0.628392	553	183.909	634.432	0	13.5937	36	0	10802.6	0	37	0	5	OMVs
	4	5	1	7	643	183.628	609.416	1053.63	244.965	47	187.21	571.207	1.34043	0.72188	596	183.346	612.429	0	7.30949	36	0	12603.8	0	37	0	5	OMVs
	4	5	1	8	643	179.718	587.809	969.976	191.447	37	169.904	574.777	1.37838	0.801887	606	180.317	588.604	0	5.75428	36	0	14402.3	0	37	0	5	OMVs
	4	5	1	9	650	178.866	588.343	1023.77	201.228	35	160.786	624.379	1.31429	0.781501	615	179.895	586.292	0	5.38462	36	0	16202	0	37	0	5	OMVs
	4	5	1	10	646	177.606	592.003	1135.28	210.706	27	160.508	660.929	1.40741	0.877357	619	178.352	588.997	0	4.17957	36	0	18002.6	0	37	0	5	OMVs
	4	6	1	-1	506	232.274	604.349			0					506	232.274	604.349	0	0	36	0	-487.453	-1	37	0	5	OMVs
	4	6	1	0	481	233.732	661.037	0	0	0			0		481	233.732	661.037	0	0	36	0	0	-1	37	0	5	OMVs
	4	6	1	1	498	208.592	607.407	729.328	224.311	16	203.125	556.882	1.125	0.590248	482	208.773	609.084	0	3.21285	36	0	1807.62	0	37	0	5	OMVs
	4	6	1	2	489	204.975	609.898	806.045	292.736	63	220.194	568.918	1.11111	0.601422	426	202.724	615.958	0	12.8834	36	0	3600.85	0	37	0	5	OMVs
	4	6	1	3	486	186.786	514.642	957.918	362.411	49	200.094	514.505	1.12245	0.595691	437	185.294	514.658	0	10.0823	36	0	5404.96	0	37	0	5	OMVs
	4	6	1	4	484	197.262	589.665	939.758	276.353	65	234.385	580.115	1.26154	0.639688	419	191.502	591.147	0	13.4298	36	0	7201.91	0	37	0	5	OMVs
	4	6	1	5	484	193.811	548.829	965.891	181.853	39	217.467	552.873	1.20513	0.685204	445	191.738	548.475	0	8.05785	36	0	9001.76	0	37	0	5	OMVs
	4	6	1	6	480	189.616	511.267	1044.07	372.57	25	196.17	513.495	1.2	0.808684	455	189.255	511.145	0	5.20833	36	0	10801.7	0	37	0	5	OMVs
	4	6	1	7	482	183.037	494.955	1208.35	227.638	17	212.844	621.092	1.17647	0.757678	465	181.947	490.343	0	3.52697	36	0	12603.4	0	37	0	5	OMVs
	4	6	1	8	484	177.855	479.42	1168.31	175.036	18	211.313	563.678	1.16667	0.777282	466	176.563	476.166	0	3.71901	36	0	14403.8	0	37	0	5	OMVs
	4	6	1	9	482	181.433	501.635	1258.29	196.873	20	187.39	600.764	1.05	0.723163	462	181.175	497.344	0	4.14938	36	0	16202	0	37	0	5	OMVs
	4	6	1	10	478	183.259	530.934	1199.57	483.804	18	198.847	622.05	1.05556	0.709269	460	182.649	527.369	0	3.76569	36	0	18002.5	0	37	0	5	OMVs
	Column	Plane	Timepoint	Nuclei - Number of Objects	Nuclei - Intensity Cytoplasm Region MTO Mean - Mean per Well	Nuclei - Intensity Cytoplasm Region ER-GFP Mean - Mean per Well	Bright OMV - Intensity Spot dsRed Mean - Mean per Well	Cells with OMVs - Number of Objects	Cells with OMVs - Intensity Cytoplasm Region dsRed Mean - Mean per Well	Cells with OMVs - Number of Bright OMV- per Cell - Mean per Well	Cells with OMVs - OMV Area [¬µm¬≤]- Sum per Cell - Mean per Well	Cells without OMVs - Number of Objects	Cells without OMVs - Intensity Cytoplasm Region MTO Mean - Mean per Well	Cells without OMVs - Intensity Cytoplasm Region ER-GFP Mean - Mean per Well	Cells without OMVs - Number of Bright OMV- per Cell - Mean per Well	% cells with OMVs	Number of Analyzed Fields	Height [¬µm]	Time [s]	Temperature	Target Temperature	CO2	Target CO2	Compound	Concentration
	3	1	-1	591	225.445	596.738		0		NaN	NaN	591	225.445	596.738	0	0	36	0	-487.814	-1	37	0	5	OMVs	0
	3	1	0	573	229.938	698.717		0		NaN	NaN	573	229.938	698.717	0	0	36	0	0	-1	37	0	5	OMVs	0
	3	1	1	597	197.16	625.755	1336.19	1	202.171	1	0.279582	587	196.82	623.644	0	0.167504	36	0	1804.28	0	37	0	5	OMVs	0.167504
	3	1	2	590	187.981	639.776	1054.64	15	254.683	1.13333	0.232402	529	188.211	636.925	0	2.54237	36	0	3601.71	0	37	0	5	OMVs	2.54237
	3	1	3	590	186.237	604.538	898.432	22	240.125	1.13636	0.169179	538	186.668	604.591	0	3.72881	36	0	5403.75	0	37	0	5	OMVs	3.72881
	3	1	4	596	184.453	603.29	1141.36	26	225.803	1.26923	0.182803	543	186.05	599.208	0	4.36242	36	0	7202.63	0	37	0	5	OMVs	4.36242
	3	1	5	603	173.964	535.689	534.151	42	223.685	1.11905	0.188052	571	173.234	530.669	0	6.96517	36	0	9002.6	0	37	0	5	OMVs	6.96517
	3	1	6	603	172.897	509.837	823.236	43	213.627	1.06977	0.173113	582	170.615	506.997	0	7.13101	36	0	10802.3	0	37	0	5	OMVs	7.13101
	3	1	7	600	177.886	545.104	880.646	42	213.095	1.16667	0.200949	580	176.424	538.487	0	7	36	0	12603.2	0	37	0	5	OMVs	7
	3	1	8	602	179.313	564.577	1278.35	43	209.77	1.11628	0.205216	582	177.797	558.438	0	7.14286	36	0	14402.1	0	37	0	5	OMVs	7.14286
	3	1	9	604	178.411	578.434	1814.89	54	230.076	1.12963	0.170855	588	178.27	574.702	0	8.9404	36	0	16202.3	0	37	0	5	OMVs	8.9404
	3	1	10	606	176.828	584.796	1245.47	50	224.758	1.14	0.178932	591	177.423	581.877	0	8.25083	36	0	18003	0	37	0	5	OMVs	8.25083
	4	1	-1	653	232.662	624.766		0		NaN	NaN	653	232.662	624.766	0	0	36	0	-488.233	-1	37	0	5	OMVs	0
	4	1	0	643	238.078	724.938		0		NaN	NaN	643	238.078	724.938	0	0	36	0	0	-1	37	0	5	OMVs	0
	5	1	1	645	191.721	578.093	1546.34	1	242.781	1	1.22317	628	191.405	576.991	0	0.155039	36	0	1805.05	0	37	0	5	OMVs	0.155039
	5	1	2	633	185.216	572.769	1134.38	4	224.115	1.08333	0.177651	589	185.011	570.605	0	0.631912	36	0	3601.81	0	37	0	5	OMVs	0.631912
	5	1	3	636	187.506	655.925	639.935	10	214.624	1.05556	0.224248	542	189.923	664.704	0	1.57233	36	0	5404.2	0	37	0	5	OMVs	1.57233
	5	1	4	641	181.417	588.252	838.235	16	205.683	1.03333	0.176486	573	183.05	588.908	0	2.4961	36	0	7202.74	0	37	0	5	OMVs	2.4961
	5	1	5	639	184.028	610.316	809.733	21	201.298	1.09677	0.21645	587	183.71	611.129	0	3.28638	36	0	9002.06	0	37	0	5	OMVs	3.28638
	5	1	6	640	184.924	633.666	803.72	24	198.499	1.11111	0.186873	553	183.909	634.432	0	3.75	36	0	10802.6	0	37	0	5	OMVs	3.75
	5	1	7	643	183.628	609.416	1018.9	30	197.376	1.06977	0.182053	596	183.346	612.429	0	4.66563	36	0	12603.8	0	37	0	5	OMVs	4.66563
	5	1	8	643	179.718	587.809	887.327	37	194.848	1.02632	0.200719	606	180.317	588.604	0	5.75428	36	0	14402.3	0	37	0	5	OMVs	5.75428
	5	1	9	650	178.866	588.343	940.596	34	193.171	1.12766	0.22716	615	179.895	586.292	0	5.23077	36	0	16202	0	37	0	5	OMVs	5.23077
	5	1	10	646	177.606	592.003	915.956	37	191.088	1.13953	0.233865	619	178.352	588.997	0	5.72755	36	0	18002.6	0	37	0	5	OMVs	5.72755
	5	1	-1	506	232.274	604.349				NaN	NaN	506	232.274	604.349	0	0	36	0	-487.453	-1	37	0	5	OMVs	0
	5	1	0	481	233.732	661.037		0		NaN	NaN	481	233.732	661.037	0	0	36	0	0	-1	37	0	5	OMVs	0
	5	1	1	498	208.592	607.407	0	0	275.407	NaN	NaN	482	208.773	609.084	0	0	36	0	1807.62	0	37	0	5	OMVs	0
	5	1	2	489	204.975	609.898	730.261	7	202.786	1.14286	0.0886174	426	202.724	615.958	0	1.43149	36	0	3600.85	0	37	0	5	OMVs	1.43149
	5	1	3	486	186.786	514.642	857.398	16	201.143	1	0.158903	437	185.294	514.658	0	3.29218	36	0	5404.96	0	37	0	5	OMVs	3.29218
	5	1	4	484	197.262	589.665	956.449	18	225.959	1.05556	0.145615	419	191.502	591.147	0	3.71901	36	0	7201.91	0	37	0	5	OMVs	3.71901
	5	1	5	484	193.811	548.829	821.771	25	226.436	1.08	0.186621	445	191.738	548.475	0	5.16529	36	0	9001.76	0	37	0	5	OMVs	5.16529
	5	1	6	480	189.616	511.267	1139.98	16	197.062	1.1875	0.187844	455	189.255	511.145	0	3.33333	36	0	10801.7	0	37	0	5	OMVs	3.33333
	5	1	7	482	183.037	494.955	848.949	26	204.781	1	0.156257	465	181.947	490.343	0	5.39419	36	0	12603.4	0	37	0	5	OMVs	5.39419
	5	1	8	484	177.855	479.42	994.446	27	224.024	1.11111	0.153058	466	176.563	476.166	0	5.57851	36	0	14403.8	0	37	0	5	OMVs	5.57851
	5	1	9	482	181.433	501.635	898.254	27	211.593	1.14815	0.156618	462	181.175	497.344	0	5.60166	36	0	16202	0	37	0	5	OMVs	5.60166
	5	1	10	478	183.259	530.934	1023.42	31	217.035	1.06452	0.183476	460	182.649	527.369	0	6.48536	36	0	18002.5	0	37	0	5	OMVs	6.48536
	4	1	-1
	4	1	0
	4	1	1				0	0	235.482
	4	1	2				0	0	226.41
	4	1	3				555.027	2	216.925
	4	1	4				809.966	6	215.888
	4	1	5				832.001	8	214.936
	4	1	6				939.971	9	213.165
	4	1	7				693.004	10	214.695
	4	1	8				1211.76	18	219.223
	4	1	9				1015.07	16	217.514
	4	1	10				1051.97	30	358.938
[truncated: 5 more columns]

## Sheet: Figure S4
	a
		ctrl RNA				as-RsmY-RNA								as-tyRNA-Phe								as-RNA + Lp-Evs
	ddx58 UTR	0.84	0.94	1.43	0.8	1.02	0.98	0.74	0.85	0.92	1.02	0.99	1.06	1	0.8	0.93	0.93	0.9	1	1.06	1.05	1.13	0.99	0.67	0.99
	irak1 UTYR	0.8	0.89	1.52	0.79	0.8	0.89	1.52	0.79	1.31	1.08	0.88	0.74	1.07	1.15	0.99	1.32	1.01	1.08	0.88	1.03	1.03	1.03	0.91	1.27
	rel UTR	1.01	0.97	1.01	1.01	1	1.01	0.85	1.04	1.13	0.93	0.94	1	0.78	0.91	0.97	1.06	1.14	1.08	0.97	0.81	0.92	1.08	0.85	1.04
	b
		neg ctrl						RsmY-RNA						tRNA-Phe
	ddx58 UTR	1.02	1.03	1.04	1	1.04	0.88	0.73	0.68	0.61	0.71	0.71	0.84	0.66	0.68	0.69	0.73	0.65	0.87
	irak1 UTR	0.99	0.93	1.01	1.02	1.02	1.02	1.05	0.95	1.02	1.01	1.02	1.03	0.6	0.74	0.62	0.71	0.75	0.71
	c
		- Ago2-Inhibitor								+ Ago2-Inhibitor
	ddx58 UTR	0.84	1.17	0.98	1.04	0.96	1.16	0.84	1.04	2.1	1.69	1.9
	irak1 UTR	0.99	1.03	0.96	0.87	1.13	1	1.04	0.96	1.39	1.73	1.63
	e
	RIG-I	Lp-wt										Lp-rsmY								Lp-dotA						Lp-letA
	1h	0.74	0.99	0.8	0.88	1.11	0.93	0.88	0.98			0.67	1.01	0.88	1.37	0.94	1.02	1.39		1.01	1.79	1.36				0.88	1.23	1.7	0.86	1.2
	3h	0.89	0.93	0.74	0.57	1.24	0.72	0.95	1.08			0.84	0.81	1.52	1.24	1.33	1.17	1.23		1.07	1.92	1.38				0.9	1.68	1.46	0.97	1.15
	6h	0.53	0.74	0.42	0.61	0.57	0.87	0.79	0.55			0.83	0.96	2.43	0.8	1.68	1.09	1		1.64	1.62	1.71				2.77	2.33	1.93	0.98	1.14
	8h	0.35	0.36	0.63	0.4	0.43	0.69	0.4	0.35	0.3	0.53	0.8	1.06	1.09	1.8	1.38	0.79	0.7	1.07	2.15	1.72	2.79	2.82	2.47	2.73	3.36	4.33	1.7	2.35	1.22
	p-IRF3	Lp-wt										Lp-rsmY								Lp-dotA						Lp-letA
	1h	0.98	0.96	0.99	0.85	1.48						1.09	1.07	0.9	0.96					0.92	0.5	1.03	1.37			1.11	1.63	0.98	1.17
	3h	0.7	0.53	0.96	1.04	0.94						1.77	1.51	0.95	1.02					0.87	0.7	1.9	1.79			2.64	0.94	0.92	1.15
	6h	0.58	0.46	0.63	0.63	0.9						1.22	1.6	0.8	1.44					1.79	1.35	2.13	2.46			2.79	1.26	0.76	1.28
	8h	0.76	0.54	0.49	0.32	0.77	0.51					0.95	1.56	0.92	1.68	1.14				2.97	2.04	1.69	2.54			2.81	1.5	1.38	2.77
	p-TBK1	Lp-wt										Lp-rsmY								Lp-dotA						Lp-letA
	1h	1.11	0.84	1.04	1.26	1.81						0.82	0.93	0.88	1.25	1.03				1.63	1.37	1.86	2.44			1.85	2.43	1.1	1.5
	3h	1.78	1.16	1.02	1.38	1.63						2.02	1.41	2.12	1.74	1.52				1.71	1.55	2.03	2.84			1.32	1.91	1.02	1.03
	6h	0.95	1.82	1.2	1.47	1.6						3.74	1.99	2.99	1.78	2.21				3	4.89	4.87	6.18			2.35	4.88	2.36	2.28
	8h	1.25	1.09	1.61	2.4	2.28						2.55	3.25	2.74	4.29	3.77				5.19	9.73	8.44	9.76			9.97	7.32	4.51	5.37
	p-IkBa	Lp-wt										Lp-rsmY								Lp-dotA						Lp-letA
	1h	1.97	1.56	3.09	3.32	1.83						2.93	5.24	2.54	2.42					6.32	5.58	8.09	5.28			6.42	3.1	6.81	6.14
	3h	0.88	1.09	0.96	1.19	1.27						1.39	2.19	1.01	1.26					4.65	4.52	9.37	4.53			7.97	4.74	6.1	7.69
	6h	0.91	0.75	1.08	0.64	1.23						0.97	1.65	0.69	1.62					8.24	9.5	9.84	4.9			7.62	4.31	9.3	6.88
	8h	0.95	0.53	1.09	0.72	1.16						1	1.51	0.73	1.19					8.3	9.7	9.81	4.63			6.66	9.48	9.76	6.17
	p-RelA	Lp-wt										Lp-rsmY								Lp-dotA						Lp-letA
	1h	2.68	2.58	2.78	2.31	2.07	1.8					2.31	2.21	1.56	1.73					4.96	3.73	5.28	4.82			1.81	1.95	0.93	1.42
	3h	3.44	2.76	4.72	1.89	1.3	3.25					2.69	1.86	2.28	3.17					9.04	5.76	5.75	6.35			1.86	1.74	1.01	1.25
	6h	1.26	1.12	0.9	1.7	1.38	3.16					1.14	1.44	3.07	3.38					9.53	5.83	5.44	5.83			3.77	3.65	1.74	1.78
	8h	0.84	0.71	0.95	0.86	0.4	1.37	1.23	1.37			0.61	0.75	1.28	2.22	1.34				9.57	6.26	4.8	5.41			5.06	4.75	3.37	3.46
	cRel	Lp-wt										Lp-rsmY								Lp-dotA						Lp-letA
	1h	1.14	0.76	1.14	0.94	0.87						0.94	0.81	0.76						0.81	0.84	0.87	0.9	0.84		0.8	1.11	0.9	1
	3h	1.22	1.03	1.18	0.65	1.03						1.29	1	1.05						2.85	1.26	1.94	1.36	1.11		1.08	0.99	0.79	0.99
	6h	0.54	0.86	0.81	0.31	0.59						1.07	1.06	0.56						4.49	2.59	2.58	1.6	2.66		1.59	2.23	1.76	2.23
	8h	0.33	0.66	0.83	0.59	0.52	0.6					0.99	0.58	0.49	0.82	0.79				4.48	3.79	2.41	2.26	3.98		2.71	4.44	2.97	4.44

## Sheet: Figure S5
	a
		Lp-wt						Lp-rsmY					Lp-dotA				Lp-letA
	1h	0.025	4.621	7.921	1.854	0	3.31	1.111	4.996	9.111	3.3	2.8	5.39	7.19	16.33	20.45	0.343	8.24	7.71	0.87
	3h	13.44	4.87	1.764	1.532	0.332	7.382	13.89	2.671	10.28	10.1	8.4	30	26.21	13.93	19.57	24.42	19.18	20.4	26.45
	6h	11.72	3	4.464	1.604	0.2	8.957	12.8	5.543	2.014	8.996	13.41	36.84	28.53	60.3	34.98	40.08	29.55	25.99	57.64
	8h	7.3	0.925	5.036	1.671	1.732	12.74	7.804	2.321	6.35	5.4	11.37	31.22	48.72	55.04	37.86	46.27	34.56	27.31	43.44
	24h	3.146	3.47		1.832	1.2	4.389	5.475	4.346		1.332	5.057	48.33	46.25	55.24	30.6	11.8	21.1		17.99
	b,c
	t	ctrl_1	ctrl_2	ctrl_3	ctrl_4	ctrl_5	ctrl_6
	0	1	1	1	1	1	1
	2	0.0504	0.0533	0.0525	0.0591	0.0215	0.0229
	24	2.136	1.7442	1.7229	1.7778	2.2674	1.8429
	48	5.0639	4.1628	4	3.8889	4.9302	4.4286
	72	4.1879	4.7093	3.1325	3.4444	4.8837	5.4286
	t	wt_1	wt_2	wt_3	wt_4	wt_5	wt_6
	0	1	1	1	1	1	1
	2	0.0692	0.0776	0.056	0.0404	0.0258	0.031
	24	2.4461	2.4235	2.4286	1.8889	3.9742	3.1159
	48	10.3842	9.6471	8.4286	5.3704	8.9032	8.1159
	72	11.538	9.8824	7.2857	5.8333	8.6452	9.1304
	t	rsmY_1	rsmY_2	rsmY_3	rsmY_4	rsmY_5	rsmY_6
	0	1	1	1	1	1	1
	2	0.0643	0.052	0.032	0.0603	0.0258	0.0295
	24	1.5714	1.9605	1.525	1.7808	1.8116	2.8
	48	6	5.3947	3.5	5.0274	4.4928	5.35
	72	5.7857	5.6579	3.75	5.4795	4.2029	5.625
	t	25 IU/ml IFNb_1	25 IU/ml IFNb_3	25 IU/ml IFNb_2		t	50 IU/ml IFNb_1	50 IU/ml IFNb_2	50 IU/ml IFNb_3		t	100 IU/ml IFNb_1	100 IU/ml IFNb_2	100 IU/ml IFNb_3	100 IU/ml IFNb_4
	0	1	1	1		0	1	1	1		0	1	1	1	1
	2	0.0419	0.0505	0.0507		2	0.0429	0.0481	0.042		2	0.0565	0.0467	0.0635	0.0256
	24	1.39	2.05	2.03		24	0.899	1.46	1.19		24	1.2477	0.7566	0.7693	0.8309
	48	4.4	6.11	3.56		48	3.736	2.32	2.29		48	1.477	1.5384	0.9366	1.09225
	72	4.26	5.46	4.03		72	3.338	2.544	2.04		72	1.1889	1.3244	0.9596	0.9879
	t	20 ng/ml IL-1b_1	20 ng/ml IL-1b_2	20 ng/ml IL-1b_3	20 ng/ml IL-1b_4
	0	1	1	1	1
	2	0.0663	0.0543	0.0337	0.0251
	24	1.9246	1.0852	2.3581	1.6348
	48	4.4379	4.7728	3.9935	4.1189
	72	4.7524	3.1569	4.6884	4.807
	d
		RsmY-RNA						as-RsmY-RNA
	24h	94	115	130	115	124	122	110	96	95	100	98	102
	48h		120	126	109	124	116	100	103	97	108	97	95
	72h	113	135	130	117	147	118	115	92	93	105	99	96
	e
		ctrl (non-treated)							IRAK-1/4 Inhibitor I								Ago2-Inhibitor
	24h	99	101	83	117	90	110	100	60	83	90	104	97	89	91	110	83	75	54	73	69	82	40
	48h	100	100	82	118	91	109	100	90	111	103	131	89	73	62	107	92	76	53	71	59	71	36
	72h	111	89	79	121	96	104	100	90	108	80	125	70	63	79	81	118	75	50	58	53	56	27

## Sheet: Figure S6
		ctrl (non-treated)				wt-EVs				rsmY-Evs
	Pam3CSK4 (TLR1/2)	18.0952	22.3809	25.8621	24.7253	7.61905	10.4762	9.0312	12.8205	8.57143	11.9048	8.21018	16.4835
	HKLM (TLR2)	16.1905	22.3809	21.757	13.7363	7.14286	11.4286	9.0312	4.57876	9.52381	14.7619	16.8309	10.0733
	Poly(I:C)HMW (TLR3)	11.4286	10.4762	9.0312	6.41026	10.9524	12.8571	8.21018	5.03663	13.3333	19.5238	9.85222	9.61538
	Poly(I:C)LMW (TLR3)	9.52381	9.04762	14.3678	14.1941	5.71429	8.57143	7.79967	5.95238	7.14286	15.2381	8.21018	5.95238
	LPS-EK (TLR4)	21.4286	23.8095	20.936	13.2784	14.2857	20	13.1363	8.24176	15.2381	24.7619	7.38916	10.989
	FLA-ST (TLR5)	18.0952	17.1429	15.5993	14.652	15.7143	10.9524	4.92611	3.20513	10.4762	13.3333	4.92611	8.24176
	FSL-1 (TLR6/2)	21.9048	19.5238	26.6831	26.5568	3.33333	6.19048	11.9048	11.4469	9.04762	16.1905	8.62069	15.5678
	Imiquimod (TLR7)	4.7619	15.2381	3.69458	5.03663	7.61905	14.2857	5.74713	4.57876	5.71429	13.3333	4.92611	9.61538
	ssRNA40 (TLR8)	32.3809	37.6191	28.7356	24.7253	14.2857	20.4762	9.0312	13.2784	20.4762	29.5238	13.9573	18.315
	ODN2006 (TLR9)	1.42857	6.19048	8.21018	12.3626	9.04762	18.0952	20.936	26.0989	8.57143	17.6191	17.2414	24.7253
	neg ctrl	0	0	0	0	3.33333	7.14286	6.15763	5.95238	3.33333	7.14286	7.79967	6.86813
	Ago2-inhibitor	3.33333	5.71429	0	-0.91575	8.09524	11.4286	10.2627	13.7363	8.09524	13.3333	13.5468	16.4835
